# Supplementary material for: A pipeline for the reconstruction and evaluation of context-specific human metabolic models at a large-scale
Source: PLoS Comput Biol. 2022 Jun 24;18(6):e1009294. doi: 10.1371/journal.pcbi.1009294 (PMC9278738; doi:10.1371/journal.pcbi.1009294)
Supplement: S1 File — (CSV) [file pcbi.1009294.s001.csv]

	algorithm	thres_strat	g_min	g_max	local	intfunc	media_gapfill	achilles_threshold	biomass_threshold	TN	FP	FN	TP	mcc
5315	tinit	local2	0.1	0.75	0.5	minmax	media_gapfill	-0.75	0.999	2666.0	108.0	154.0	124.0	0.44199675519515214
2154	tinit	local2	0.1	0.9	0.5	minsum	media_gapfill	-0.75	0.9	2667.0	107.0	155.0	123.0	0.4402290044856713
5594	tinit	local2	0.75	0.9	0.5	minmax	media_gapfill	-0.75	0.9	2664.0	110.0	154.0	124.0	0.4394802872175584
4595	tinit	local2	0.25	0.5	0.1	minmax	media_gapfill	-0.75	0.999	2640.0	134.0	145.0	133.0	0.438014534263309
4635	tinit	local2	0.25	0.75	0.1	minmax	media_gapfill	-0.75	0.999	2628.0	146.0	142.0	136.0	0.4337825662685331
4835	tinit	local2	0.1	0.25	0.25	minmax	media_gapfill	-0.75	0.999	2638.0	136.0	146.0	132.0	0.43288507071873583
4599	tinit	local2	0.25	0.5	0.1	minmax	media_gapfill	-0.5	0.999	2524.0	100.0	261.0	167.0	0.4326865760097828
6314	tinit	local2	0.5	0.75	0.9	minmax	media_gapfill	-0.75	0.9	2667.0	107.0	158.0	120.0	0.43105915105901427
5755	tinit	local2	0.1	0.9	0.75	minmax	media_gapfill	-0.75	0.999	2639.0	135.0	147.0	131.0	0.4310517211320282
5314	tinit	local2	0.1	0.75	0.5	minmax	media_gapfill	-0.75	0.9	2681.0	93.0	164.0	114.0	0.43089133197583557
4995	tinit	local2	0.25	0.5	0.25	minmax	media_gapfill	-0.75	0.999	2645.0	129.0	150.0	128.0	0.4288875051765207
11514	fastcore	local2	0.5	0.75	0.25	minmax	media_gapfill	-0.75	0.9	2667.0	107.0	159.0	119.0	0.42798265739464736
2159	tinit	local2	0.1	0.9	0.5	minsum	media_gapfill	-0.5	0.999	2516.0	108.0	260.0	168.0	0.42540032150944984
6235	tinit	local2	0.25	0.75	0.9	minmax	media_gapfill	-0.75	0.999	2639.0	135.0	149.0	129.0	0.42516221212990946
4639	tinit	local2	0.25	0.75	0.1	minmax	media_gapfill	-0.5	0.999	2512.0	112.0	258.0	170.0	0.42508123803442177
4839	tinit	local2	0.1	0.25	0.25	minmax	media_gapfill	-0.5	0.999	2521.0	103.0	263.0	165.0	0.4248203658105225
4999	tinit	local2	0.25	0.5	0.25	minmax	media_gapfill	-0.5	0.999	2528.0	96.0	267.0	161.0	0.4246118319642278
5114	tinit	local2	0.5	0.75	0.25	minmax	media_gapfill	-0.75	0.9	2711.0	63.0	180.0	98.0	0.4245204751907216
2158	tinit	local2	0.1	0.9	0.5	minsum	media_gapfill	-0.5	0.9	2545.0	79.0	277.0	151.0	0.42447913418366806
4475	tinit	local2	0.1	0.5	0.1	minmax	media_gapfill	-0.75	0.999	2630.0	144.0	146.0	132.0	0.4242861371097707
12434	fastcore	local2	0.1	0.25	0.9	minmax	media_gapfill	-0.75	0.9	2664.0	110.0	159.0	119.0	0.42421470633015806
9674	fastcore	global	0.25	nan	nan	minmax	media_gapfill	-0.75	0.9	2664.0	110.0	159.0	119.0	0.42421470633015806
5435	tinit	local2	0.25	0.75	0.5	minmax	media_gapfill	-0.75	0.999	2638.0	136.0	149.0	129.0	0.4240670216591441
5759	tinit	local2	0.1	0.9	0.75	minmax	media_gapfill	-0.5	0.999	2522.0	102.0	264.0	164.0	0.4238542436594296
4875	tinit	local2	0.1	0.5	0.25	minmax	media_gapfill	-0.75	0.999	2632.0	142.0	147.0	131.0	0.4234809308454067
5595	tinit	local2	0.75	0.9	0.5	minmax	media_gapfill	-0.75	0.999	2648.0	126.0	153.0	125.0	0.42334887743243943
6315	tinit	local2	0.5	0.75	0.9	minmax	media_gapfill	-0.75	0.999	2629.0	145.0	146.0	132.0	0.42323481284997666
3275	tinit	global	0.25	nan	nan	minmax	media_gapfill	-0.75	0.999	2626.0	148.0	145.0	133.0	0.423018392248126
5598	tinit	local2	0.75	0.9	0.5	minmax	media_gapfill	-0.5	0.9	2542.0	82.0	276.0	152.0	0.4226911616099164
1879	tinit	local2	0.25	0.9	0.25	minsum	media_gapfill	-0.5	0.999	2507.0	117.0	257.0	171.0	0.42159818989572084
5715	tinit	local2	0.1	0.75	0.75	minmax	media_gapfill	-0.75	0.999	2627.0	147.0	146.0	132.0	0.4211473483775934
5075	tinit	local2	0.25	0.9	0.25	minmax	media_gapfill	-0.75	0.999	2627.0	147.0	146.0	132.0	0.4211473483775934
5434	tinit	local2	0.25	0.75	0.5	minmax	media_gapfill	-0.75	0.9	2709.0	65.0	180.0	98.0	0.42113139234605074
5195	tinit	local2	0.75	0.9	0.25	minmax	media_gapfill	-0.75	0.999	2624.0	150.0	145.0	133.0	0.4209579504903349
11474	fastcore	local2	0.25	0.9	0.25	minmax	media_gapfill	-0.75	0.9	2661.0	113.0	159.0	119.0	0.42051299180368457
2919	tinit	local2	0.1	0.75	0.9	minsum	media_gapfill	-0.5	0.999	2506.0	118.0	257.0	171.0	0.42049234311816613
2275	tinit	local2	0.25	0.9	0.5	minsum	media_gapfill	-0.75	0.999	2629.0	145.0	147.0	131.0	0.4203156423147802
2155	tinit	local2	0.1	0.9	0.5	minsum	media_gapfill	-0.75	0.999	2629.0	145.0	147.0	131.0	0.4203156423147802
3274	tinit	global	0.25	nan	nan	minmax	media_gapfill	-0.75	0.9	2698.0	76.0	175.0	103.0	0.4201554844991612
4915	tinit	local2	0.1	0.75	0.25	minmax	media_gapfill	-0.75	0.999	2626.0	148.0	146.0	132.0	0.4201111187337847
5355	tinit	local2	0.1	0.9	0.5	minmax	media_gapfill	-0.75	0.999	2626.0	148.0	146.0	132.0	0.4201111187337847
4834	tinit	local2	0.1	0.25	0.25	minmax	media_gapfill	-0.75	0.9	2700.0	74.0	176.0	102.0	0.4199501161760983
5354	tinit	local2	0.1	0.9	0.5	minmax	media_gapfill	-0.75	0.9	2700.0	74.0	176.0	102.0	0.4199501161760983
6239	tinit	local2	0.25	0.75	0.9	minmax	media_gapfill	-0.5	0.999	2522.0	102.0	266.0	162.0	0.4195318885745855
2239	tinit	local2	0.25	0.75	0.5	minsum	media_gapfill	-0.5	0.999	2507.0	117.0	258.0	170.0	0.4194761338932824
4994	tinit	local2	0.25	0.5	0.25	minmax	media_gapfill	-0.75	0.9	2710.0	64.0	181.0	97.0	0.4194263229591161
4675	tinit	local2	0.25	0.9	0.1	minmax	media_gapfill	-0.75	0.999	2628.0	146.0	147.0	131.0	0.4192707774455424
5635	tinit	local2	0.1	0.25	0.75	minmax	media_gapfill	-0.75	0.999	2628.0	146.0	147.0	131.0	0.4192707774455424
2879	tinit	local2	0.1	0.5	0.9	minsum	media_gapfill	-0.5	0.999	2514.0	110.0	262.0	166.0	0.41882001000412383
4479	tinit	local2	0.1	0.5	0.1	minmax	media_gapfill	-0.5	0.999	2514.0	110.0	262.0	166.0	0.41882001000412383
2915	tinit	local2	0.1	0.75	0.9	minsum	media_gapfill	-0.75	0.999	2619.0	155.0	144.0	134.0	0.4187809622851009
2799	tinit	local2	0.75	0.9	0.75	minsum	media_gapfill	-0.5	0.999	2512.0	112.0	261.0	167.0	0.4186841861350732
3915	tinit	local1	0.5	nan	0.5	minmax	media_gapfill	-0.75	0.999	2649.0	125.0	155.0	123.0	0.41847738062472967
5634	tinit	local2	0.1	0.25	0.75	minmax	media_gapfill	-0.75	0.9	2699.0	75.0	176.0	102.0	0.41839118216779614
5319	tinit	local2	0.1	0.75	0.5	minmax	media_gapfill	-0.5	0.999	2542.0	82.0	278.0	150.0	0.418236237732661
4555	tinit	local2	0.1	0.9	0.1	minmax	media_gapfill	-0.75	0.999	2627.0	147.0	147.0	131.0	0.4182309523686026
11834	fastcore	local2	0.25	0.75	0.5	minmax	media_gapfill	-0.75	0.9	2659.0	115.0	159.0	119.0	0.418080942034659
6155	tinit	local2	0.1	0.9	0.9	minmax	media_gapfill	-0.75	0.999	2624.0	150.0	146.0	132.0	0.4180534451877128
5915	tinit	local2	0.5	0.75	0.75	minmax	media_gapfill	-0.75	0.999	2624.0	150.0	146.0	132.0	0.4180534451877128
5754	tinit	local2	0.1	0.9	0.75	minmax	media_gapfill	-0.75	0.9	2707.0	67.0	180.0	98.0	0.4177989117993574
1794	tinit	local2	0.25	0.5	0.25	minsum	media_gapfill	-0.75	0.9	2707.0	67.0	180.0	98.0	0.4177989117993574
6319	tinit	local2	0.5	0.75	0.9	minmax	media_gapfill	-0.5	0.999	2513.0	111.0	262.0	166.0	0.41767800624512796
5639	tinit	local2	0.1	0.25	0.75	minmax	media_gapfill	-0.5	0.999	2513.0	111.0	262.0	166.0	0.41767800624512796
4919	tinit	local2	0.1	0.75	0.25	minmax	media_gapfill	-0.5	0.999	2511.0	113.0	261.0	167.0	0.417552824695628
5359	tinit	local2	0.1	0.9	0.5	minmax	media_gapfill	-0.5	0.999	2511.0	113.0	261.0	167.0	0.417552824695628
5199	tinit	local2	0.75	0.9	0.25	minmax	media_gapfill	-0.5	0.999	2509.0	115.0	260.0	168.0	0.4174433007305446
5555	tinit	local2	0.5	0.9	0.5	minmax	media_gapfill	-0.75	0.999	2629.0	145.0	148.0	130.0	0.41738860113282644
3394	tinit	global	0.9	nan	nan	minmax	media_gapfill	-0.75	0.9	2687.0	87.0	171.0	107.0	0.41693583722433747
2235	tinit	local2	0.25	0.75	0.5	minsum	media_gapfill	-0.75	0.999	2620.0	154.0	145.0	133.0	0.4168949246155886
1799	tinit	local2	0.25	0.5	0.25	minsum	media_gapfill	-0.5	0.999	2516.0	108.0	264.0	164.0	0.41681872930371755
1795	tinit	local2	0.25	0.5	0.25	minsum	media_gapfill	-0.75	0.999	2631.0	143.0	149.0	129.0	0.4165530037049955
4559	tinit	local2	0.1	0.9	0.1	minmax	media_gapfill	-0.5	0.999	2512.0	112.0	262.0	166.0	0.4165413511772638
5554	tinit	local2	0.5	0.9	0.5	minmax	media_gapfill	-0.75	0.9	2702.0	72.0	178.0	100.0	0.41643330172938453
4674	tinit	local2	0.25	0.9	0.1	minmax	media_gapfill	-0.75	0.9	2702.0	72.0	178.0	100.0	0.41643330172938453
3279	tinit	global	0.25	nan	nan	minmax	media_gapfill	-0.5	0.999	2510.0	114.0	261.0	167.0	0.41642670136131366
2875	tinit	local2	0.1	0.5	0.9	minsum	media_gapfill	-0.75	0.999	2628.0	146.0	148.0	130.0	0.4163451475197897
6115	tinit	local2	0.1	0.75	0.9	minmax	media_gapfill	-0.75	0.999	2622.0	152.0	146.0	132.0	0.41601519964208217
1875	tinit	local2	0.25	0.9	0.25	minsum	media_gapfill	-0.75	0.999	2619.0	155.0	145.0	133.0	0.4158909800477846
9754	fastcore	global	0.75	nan	nan	minmax	media_gapfill	-0.75	0.9	2657.0	117.0	159.0	119.0	0.4156768002935306
4879	tinit	local2	0.1	0.5	0.25	minmax	media_gapfill	-0.5	0.999	2515.0	109.0	264.0	164.0	0.41566579909018175
2279	tinit	local2	0.25	0.9	0.5	minsum	media_gapfill	-0.5	0.999	2513.0	111.0	263.0	165.0	0.4155298542514609
5079	tinit	local2	0.25	0.9	0.25	minmax	media_gapfill	-0.5	0.999	2511.0	113.0	262.0	166.0	0.41540999752793706
5719	tinit	local2	0.1	0.75	0.75	minmax	media_gapfill	-0.5	0.999	2511.0	113.0	262.0	166.0	0.41540999752793706
6159	tinit	local2	0.1	0.9	0.9	minmax	media_gapfill	-0.5	0.999	2509.0	115.0	261.0	167.0	0.41530577032564514
5919	tinit	local2	0.5	0.75	0.75	minmax	media_gapfill	-0.5	0.999	2509.0	115.0	261.0	167.0	0.41530577032564514
12635	fastcore	local2	0.25	0.75	0.9	minmax	media_gapfill	-0.75	0.999	2638.0	136.0	152.0	126.0	0.4151745475279097
12515	fastcore	local2	0.1	0.75	0.9	minmax	media_gapfill	-0.75	0.999	2638.0	136.0	152.0	126.0	0.4151745475279097
4554	tinit	local2	0.1	0.9	0.1	minmax	media_gapfill	-0.75	0.9	2699.0	75.0	177.0	101.0	0.41506518861195574
5439	tinit	local2	0.25	0.75	0.5	minmax	media_gapfill	-0.5	0.999	2520.0	104.0	267.0	161.0	0.4149936263154511
5115	tinit	local2	0.5	0.75	0.25	minmax	media_gapfill	-0.75	0.999	2705.0	69.0	180.0	98.0	0.4145213555594894
11274	fastcore	local2	0.1	0.5	0.25	minmax	media_gapfill	-0.75	0.9	2656.0	118.0	159.0	119.0	0.4144850129642985
11314	fastcore	local2	0.1	0.75	0.25	minmax	media_gapfill	-0.75	0.9	2656.0	118.0	159.0	119.0	0.4144850129642985
3173	tinit	local2	0.75	0.9	0.9	minsum	no_media	-0.75	0.5	2752.0	22.0	207.0	71.0	0.4142621676158252
3172	tinit	local2	0.75	0.9	0.9	minsum	no_media	-0.75	0.001	2752.0	22.0	207.0	71.0	0.4142621676158252
3453	tinit	local1	0.1	nan	0.25	minmax	no_media	-0.75	0.5	2749.0	25.0	205.0	73.0	0.4138741981782713
3452	tinit	local1	0.1	nan	0.25	minmax	no_media	-0.75	0.001	2749.0	25.0	205.0	73.0	0.4138741981782713
4048	tinit	local1	0.75	nan	0.25	minmax	no_media	-1.0	0.001	2847.0	42.0	108.0	55.0	0.4138580292406593
4049	tinit	local1	0.75	nan	0.25	minmax	no_media	-1.0	0.5	2847.0	42.0	108.0	55.0	0.4138580292406593
12194	fastcore	local2	0.25	0.5	0.75	minmax	media_gapfill	-0.75	0.9	2658.0	116.0	160.0	118.0	0.4138010729980791
5914	tinit	local2	0.5	0.75	0.75	minmax	media_gapfill	-0.75	0.9	2696.0	78.0	176.0	102.0	0.41378569733332476
5559	tinit	local2	0.5	0.9	0.5	minmax	media_gapfill	-0.5	0.999	2513.0	111.0	264.0	164.0	0.4133763325173361
2795	tinit	local2	0.75	0.9	0.75	minsum	media_gapfill	-0.75	0.999	2625.0	149.0	148.0	130.0	0.4132448964575412
1213	tinit	local2	0.1	0.25	0.1	minsum	no_media	-0.75	0.5	2753.0	21.0	208.0	70.0	0.4131727318672387
1212	tinit	local2	0.1	0.25	0.1	minsum	no_media	-0.75	0.001	2753.0	21.0	208.0	70.0	0.4131727318672387
1333	tinit	local2	0.1	0.9	0.1	minsum	no_media	-0.75	0.5	2753.0	21.0	208.0	70.0	0.4131727318672387
5493	tinit	local2	0.5	0.75	0.5	minmax	no_media	-0.75	0.5	2753.0	21.0	208.0	70.0	0.4131727318672387
4892	tinit	local2	0.1	0.75	0.25	minmax	no_media	-0.75	0.001	2753.0	21.0	208.0	70.0	0.4131727318672387
4893	tinit	local2	0.1	0.75	0.25	minmax	no_media	-0.75	0.5	2753.0	21.0	208.0	70.0	0.4131727318672387
1332	tinit	local2	0.1	0.9	0.1	minsum	no_media	-0.75	0.001	2753.0	21.0	208.0	70.0	0.4131727318672387
5492	tinit	local2	0.5	0.75	0.5	minmax	no_media	-0.75	0.001	2753.0	21.0	208.0	70.0	0.4131727318672387
6172	tinit	local2	0.25	0.5	0.9	minmax	no_media	-0.75	0.001	2747.0	27.0	204.0	74.0	0.41251476295799394
6173	tinit	local2	0.25	0.5	0.9	minmax	no_media	-0.75	0.5	2747.0	27.0	204.0	74.0	0.41251476295799394
234	tinit	local1	0.1	nan	0.1	minsum	media_gapfill	-0.75	0.9	2662.0	112.0	162.0	116.0	0.41246959744420486
1328	tinit	local2	0.1	0.9	0.1	minsum	no_media	-1.0	0.001	2851.0	38.0	110.0	53.0	0.412460453154149
1209	tinit	local2	0.1	0.25	0.1	minsum	no_media	-1.0	0.5	2851.0	38.0	110.0	53.0	0.412460453154149
1208	tinit	local2	0.1	0.25	0.1	minsum	no_media	-1.0	0.001	2851.0	38.0	110.0	53.0	0.412460453154149
4888	tinit	local2	0.1	0.75	0.25	minmax	no_media	-1.0	0.001	2851.0	38.0	110.0	53.0	0.412460453154149
5489	tinit	local2	0.5	0.75	0.5	minmax	no_media	-1.0	0.5	2851.0	38.0	110.0	53.0	0.412460453154149
4889	tinit	local2	0.1	0.75	0.25	minmax	no_media	-1.0	0.5	2851.0	38.0	110.0	53.0	0.412460453154149
1329	tinit	local2	0.1	0.9	0.1	minsum	no_media	-1.0	0.5	2851.0	38.0	110.0	53.0	0.412460453154149
5488	tinit	local2	0.5	0.75	0.5	minmax	no_media	-1.0	0.001	2851.0	38.0	110.0	53.0	0.412460453154149
3195	tinit	local2	0.75	0.9	0.9	minsum	media_gapfill	-0.75	0.999	2624.0	150.0	148.0	130.0	0.4122213682268959
9714	fastcore	global	0.5	nan	nan	minmax	media_gapfill	-0.75	0.9	2635.0	139.0	152.0	126.0	0.411934844697936
1252	tinit	local2	0.1	0.5	0.1	minsum	no_media	-0.75	0.001	2751.0	23.0	207.0	71.0	0.4115220460450709
1253	tinit	local2	0.1	0.5	0.1	minsum	no_media	-0.75	0.5	2751.0	23.0	207.0	71.0	0.4115220460450709
3414	tinit	local1	0.1	nan	0.1	minmax	no_media	-0.75	0.9	2751.0	23.0	207.0	71.0	0.4115220460450709
3413	tinit	local1	0.1	nan	0.1	minmax	no_media	-0.75	0.5	2751.0	23.0	207.0	71.0	0.4115220460450709
3412	tinit	local1	0.1	nan	0.1	minmax	no_media	-0.75	0.001	2751.0	23.0	207.0	71.0	0.4115220460450709
5394	tinit	local2	0.25	0.5	0.5	minmax	media_gapfill	-0.75	0.9	2676.0	98.0	168.0	110.0	0.4114435000859086
249	tinit	local1	0.1	nan	0.25	minsum	no_media	-1.0	0.5	2846.0	43.0	108.0	55.0	0.41136931016317463
3448	tinit	local1	0.1	nan	0.25	minmax	no_media	-1.0	0.001	2846.0	43.0	108.0	55.0	0.41136931016317463
4249	tinit	local1	0.9	nan	0.25	minmax	no_media	-1.0	0.5	2846.0	43.0	108.0	55.0	0.41136931016317463
4248	tinit	local1	0.9	nan	0.25	minmax	no_media	-1.0	0.001	2846.0	43.0	108.0	55.0	0.41136931016317463
3449	tinit	local1	0.1	nan	0.25	minmax	no_media	-1.0	0.5	2846.0	43.0	108.0	55.0	0.41136931016317463
248	tinit	local1	0.1	nan	0.25	minsum	no_media	-1.0	0.001	2846.0	43.0	108.0	55.0	0.41136931016317463
653	tinit	local1	0.5	nan	0.25	minsum	no_media	-0.75	0.5	2748.0	26.0	205.0	73.0	0.411262844838772
3853	tinit	local1	0.5	nan	0.25	minmax	no_media	-0.75	0.5	2748.0	26.0	205.0	73.0	0.411262844838772
652	tinit	local1	0.5	nan	0.25	minsum	no_media	-0.75	0.001	2748.0	26.0	205.0	73.0	0.411262844838772
3852	tinit	local1	0.5	nan	0.25	minmax	no_media	-0.75	0.001	2748.0	26.0	205.0	73.0	0.411262844838772
4679	tinit	local2	0.25	0.9	0.1	minmax	media_gapfill	-0.5	0.999	2511.0	113.0	264.0	164.0	0.4111083999048228
5875	tinit	local2	0.25	0.9	0.75	minmax	media_gapfill	-0.75	0.999	2617.0	157.0	146.0	132.0	0.41100239639625386
11194	fastcore	local2	0.75	0.9	0.1	minmax	media_gapfill	-0.75	0.9	2653.0	121.0	159.0	119.0	0.41094993702731913
11594	fastcore	local2	0.75	0.9	0.25	minmax	media_gapfill	-0.75	0.9	2653.0	121.0	159.0	119.0	0.41094993702731913
11515	fastcore	local2	0.5	0.75	0.25	minmax	media_gapfill	-0.75	0.999	2634.0	140.0	152.0	126.0	0.4108658483001881
9835	fastcore	local1	0.1	nan	0.1	minmax	media_gapfill	-0.75	0.999	2634.0	140.0	152.0	126.0	0.4108658483001881
5879	tinit	local2	0.25	0.9	0.75	minmax	media_gapfill	-0.5	0.999	2503.0	121.0	260.0	168.0	0.4108237647816771
1834	tinit	local2	0.25	0.75	0.25	minsum	media_gapfill	-0.75	0.9	2673.0	101.0	167.0	111.0	0.41067745076236106
6318	tinit	local2	0.5	0.75	0.9	minmax	media_gapfill	-0.5	0.9	2543.0	81.0	282.0	146.0	0.41057931415316073
3355	tinit	global	0.75	nan	nan	minmax	media_gapfill	-0.75	0.999	2628.0	146.0	150.0	128.0	0.41047009919370947
6292	tinit	local2	0.5	0.75	0.9	minmax	no_media	-0.75	0.001	2752.0	22.0	208.0	70.0	0.41038386136674243
3053	tinit	local2	0.25	0.9	0.9	minsum	no_media	-0.75	0.5	2752.0	22.0	208.0	70.0	0.41038386136674243
2453	tinit	local2	0.1	0.5	0.75	minsum	no_media	-0.75	0.5	2752.0	22.0	208.0	70.0	0.41038386136674243
2452	tinit	local2	0.1	0.5	0.75	minsum	no_media	-0.75	0.001	2752.0	22.0	208.0	70.0	0.41038386136674243
2292	tinit	local2	0.5	0.75	0.5	minsum	no_media	-0.75	0.001	2752.0	22.0	208.0	70.0	0.41038386136674243
3253	tinit	global	0.25	nan	nan	minmax	no_media	-0.75	0.5	2752.0	22.0	208.0	70.0	0.41038386136674243
1733	tinit	local2	0.1	0.9	0.25	minsum	no_media	-0.75	0.5	2752.0	22.0	208.0	70.0	0.41038386136674243
3252	tinit	global	0.25	nan	nan	minmax	no_media	-0.75	0.001	2752.0	22.0	208.0	70.0	0.41038386136674243
6293	tinit	local2	0.5	0.75	0.9	minmax	no_media	-0.75	0.5	2752.0	22.0	208.0	70.0	0.41038386136674243
2293	tinit	local2	0.5	0.75	0.5	minsum	no_media	-0.75	0.5	2752.0	22.0	208.0	70.0	0.41038386136674243
1972	tinit	local2	0.75	0.9	0.25	minsum	no_media	-0.75	0.001	2752.0	22.0	208.0	70.0	0.41038386136674243
5973	tinit	local2	0.75	0.9	0.75	minmax	no_media	-0.75	0.5	2752.0	22.0	208.0	70.0	0.41038386136674243
5972	tinit	local2	0.75	0.9	0.75	minmax	no_media	-0.75	0.001	2752.0	22.0	208.0	70.0	0.41038386136674243
1852	tinit	local2	0.25	0.9	0.25	minsum	no_media	-0.75	0.001	2752.0	22.0	208.0	70.0	0.41038386136674243
4413	tinit	local2	0.1	0.25	0.1	minmax	no_media	-0.75	0.5	2752.0	22.0	208.0	70.0	0.41038386136674243
3052	tinit	local2	0.25	0.9	0.9	minsum	no_media	-0.75	0.001	2752.0	22.0	208.0	70.0	0.41038386136674243
2733	tinit	local2	0.5	0.9	0.75	minsum	no_media	-0.75	0.5	2752.0	22.0	208.0	70.0	0.41038386136674243
4733	tinit	local2	0.5	0.9	0.1	minmax	no_media	-0.75	0.5	2752.0	22.0	208.0	70.0	0.41038386136674243
5332	tinit	local2	0.1	0.9	0.5	minmax	no_media	-0.75	0.001	2752.0	22.0	208.0	70.0	0.41038386136674243
2092	tinit	local2	0.1	0.75	0.5	minsum	no_media	-0.75	0.001	2752.0	22.0	208.0	70.0	0.41038386136674243
5013	tinit	local2	0.25	0.75	0.25	minmax	no_media	-0.75	0.5	2752.0	22.0	208.0	70.0	0.41038386136674243
2013	tinit	local2	0.1	0.25	0.5	minsum	no_media	-0.75	0.5	2752.0	22.0	208.0	70.0	0.41038386136674243
5333	tinit	local2	0.1	0.9	0.5	minmax	no_media	-0.75	0.5	2752.0	22.0	208.0	70.0	0.41038386136674243
6332	tinit	local2	0.5	0.9	0.9	minmax	no_media	-0.75	0.001	2752.0	22.0	208.0	70.0	0.41038386136674243
6333	tinit	local2	0.5	0.9	0.9	minmax	no_media	-0.75	0.5	2752.0	22.0	208.0	70.0	0.41038386136674243
4773	tinit	local2	0.75	0.9	0.1	minmax	no_media	-0.75	0.5	2752.0	22.0	208.0	70.0	0.41038386136674243
4772	tinit	local2	0.75	0.9	0.1	minmax	no_media	-0.75	0.001	2752.0	22.0	208.0	70.0	0.41038386136674243
2053	tinit	local2	0.1	0.5	0.5	minsum	no_media	-0.75	0.5	2752.0	22.0	208.0	70.0	0.41038386136674243
2052	tinit	local2	0.1	0.5	0.5	minsum	no_media	-0.75	0.001	2752.0	22.0	208.0	70.0	0.41038386136674243
6252	tinit	local2	0.25	0.9	0.9	minmax	no_media	-0.75	0.001	2752.0	22.0	208.0	70.0	0.41038386136674243
6253	tinit	local2	0.25	0.9	0.9	minmax	no_media	-0.75	0.5	2752.0	22.0	208.0	70.0	0.41038386136674243
5012	tinit	local2	0.25	0.75	0.25	minmax	no_media	-0.75	0.001	2752.0	22.0	208.0	70.0	0.41038386136674243
2093	tinit	local2	0.1	0.75	0.5	minsum	no_media	-0.75	0.5	2752.0	22.0	208.0	70.0	0.41038386136674243
2732	tinit	local2	0.5	0.9	0.75	minsum	no_media	-0.75	0.001	2752.0	22.0	208.0	70.0	0.41038386136674243
4732	tinit	local2	0.5	0.9	0.1	minmax	no_media	-0.75	0.001	2752.0	22.0	208.0	70.0	0.41038386136674243
4572	tinit	local2	0.25	0.5	0.1	minmax	no_media	-0.75	0.001	2752.0	22.0	208.0	70.0	0.41038386136674243
5132	tinit	local2	0.5	0.9	0.25	minmax	no_media	-0.75	0.001	2752.0	22.0	208.0	70.0	0.41038386136674243
4412	tinit	local2	0.1	0.25	0.1	minmax	no_media	-0.75	0.001	2752.0	22.0	208.0	70.0	0.41038386136674243
1853	tinit	local2	0.25	0.9	0.25	minsum	no_media	-0.75	0.5	2752.0	22.0	208.0	70.0	0.41038386136674243
1973	tinit	local2	0.75	0.9	0.25	minsum	no_media	-0.75	0.5	2752.0	22.0	208.0	70.0	0.41038386136674243
1732	tinit	local2	0.1	0.9	0.25	minsum	no_media	-0.75	0.001	2752.0	22.0	208.0	70.0	0.41038386136674243
4573	tinit	local2	0.25	0.5	0.1	minmax	no_media	-0.75	0.5	2752.0	22.0	208.0	70.0	0.41038386136674243
2012	tinit	local2	0.1	0.25	0.5	minsum	no_media	-0.75	0.001	2752.0	22.0	208.0	70.0	0.41038386136674243
5133	tinit	local2	0.5	0.9	0.25	minmax	no_media	-0.75	0.5	2752.0	22.0	208.0	70.0	0.41038386136674243
4594	tinit	local2	0.25	0.5	0.1	minmax	media_gapfill	-0.75	0.9	2675.0	99.0	168.0	110.0	0.41011950256610663
2834	tinit	local2	0.1	0.25	0.9	minsum	media_gapfill	-0.75	0.9	2675.0	99.0	168.0	110.0	0.41011950256610663
4053	tinit	local1	0.75	nan	0.25	minmax	no_media	-0.75	0.5	2749.0	25.0	206.0	72.0	0.41003151159412277
4052	tinit	local1	0.75	nan	0.25	minmax	no_media	-0.75	0.001	2749.0	25.0	206.0	72.0	0.41003151159412277
853	tinit	local1	0.75	nan	0.25	minsum	no_media	-0.75	0.5	2746.0	28.0	204.0	74.0	0.4099801100974445
852	tinit	local1	0.75	nan	0.25	minsum	no_media	-0.75	0.001	2746.0	28.0	204.0	74.0	0.4099801100974445
6119	tinit	local2	0.1	0.75	0.9	minmax	media_gapfill	-0.5	0.999	2506.0	118.0	262.0	166.0	0.40983113647420777
2049	tinit	local2	0.1	0.5	0.5	minsum	no_media	-1.0	0.5	2850.0	39.0	110.0	53.0	0.40982680541373895
2009	tinit	local2	0.1	0.25	0.5	minsum	no_media	-1.0	0.5	2850.0	39.0	110.0	53.0	0.40982680541373895
2048	tinit	local2	0.1	0.5	0.5	minsum	no_media	-1.0	0.001	2850.0	39.0	110.0	53.0	0.40982680541373895
2088	tinit	local2	0.1	0.75	0.5	minsum	no_media	-1.0	0.001	2850.0	39.0	110.0	53.0	0.40982680541373895
2289	tinit	local2	0.5	0.75	0.5	minsum	no_media	-1.0	0.5	2850.0	39.0	110.0	53.0	0.40982680541373895
2288	tinit	local2	0.5	0.75	0.5	minsum	no_media	-1.0	0.001	2850.0	39.0	110.0	53.0	0.40982680541373895
1968	tinit	local2	0.75	0.9	0.25	minsum	no_media	-1.0	0.001	2850.0	39.0	110.0	53.0	0.40982680541373895
6288	tinit	local2	0.5	0.75	0.9	minmax	no_media	-1.0	0.001	2850.0	39.0	110.0	53.0	0.40982680541373895
1969	tinit	local2	0.75	0.9	0.25	minsum	no_media	-1.0	0.5	2850.0	39.0	110.0	53.0	0.40982680541373895
1849	tinit	local2	0.25	0.9	0.25	minsum	no_media	-1.0	0.5	2850.0	39.0	110.0	53.0	0.40982680541373895
2089	tinit	local2	0.1	0.75	0.5	minsum	no_media	-1.0	0.5	2850.0	39.0	110.0	53.0	0.40982680541373895
4568	tinit	local2	0.25	0.5	0.1	minmax	no_media	-1.0	0.001	2850.0	39.0	110.0	53.0	0.40982680541373895
4569	tinit	local2	0.25	0.5	0.1	minmax	no_media	-1.0	0.5	2850.0	39.0	110.0	53.0	0.40982680541373895
1848	tinit	local2	0.25	0.9	0.25	minsum	no_media	-1.0	0.001	2850.0	39.0	110.0	53.0	0.40982680541373895
4409	tinit	local2	0.1	0.25	0.1	minmax	no_media	-1.0	0.5	2850.0	39.0	110.0	53.0	0.40982680541373895
4408	tinit	local2	0.1	0.25	0.1	minmax	no_media	-1.0	0.001	2850.0	39.0	110.0	53.0	0.40982680541373895
2008	tinit	local2	0.1	0.25	0.5	minsum	no_media	-1.0	0.001	2850.0	39.0	110.0	53.0	0.40982680541373895
5008	tinit	local2	0.25	0.75	0.25	minmax	no_media	-1.0	0.001	2850.0	39.0	110.0	53.0	0.40982680541373895
5328	tinit	local2	0.1	0.9	0.5	minmax	no_media	-1.0	0.001	2850.0	39.0	110.0	53.0	0.40982680541373895
5129	tinit	local2	0.5	0.9	0.25	minmax	no_media	-1.0	0.5	2850.0	39.0	110.0	53.0	0.40982680541373895
1729	tinit	local2	0.1	0.9	0.25	minsum	no_media	-1.0	0.5	2850.0	39.0	110.0	53.0	0.40982680541373895
1728	tinit	local2	0.1	0.9	0.25	minsum	no_media	-1.0	0.001	2850.0	39.0	110.0	53.0	0.40982680541373895
6289	tinit	local2	0.5	0.75	0.9	minmax	no_media	-1.0	0.5	2850.0	39.0	110.0	53.0	0.40982680541373895
5009	tinit	local2	0.25	0.75	0.25	minmax	no_media	-1.0	0.5	2850.0	39.0	110.0	53.0	0.40982680541373895
4728	tinit	local2	0.5	0.9	0.1	minmax	no_media	-1.0	0.001	2850.0	39.0	110.0	53.0	0.40982680541373895
4729	tinit	local2	0.5	0.9	0.1	minmax	no_media	-1.0	0.5	2850.0	39.0	110.0	53.0	0.40982680541373895
5128	tinit	local2	0.5	0.9	0.25	minmax	no_media	-1.0	0.001	2850.0	39.0	110.0	53.0	0.40982680541373895
5329	tinit	local2	0.1	0.9	0.5	minmax	no_media	-1.0	0.5	2850.0	39.0	110.0	53.0	0.40982680541373895
2448	tinit	local2	0.1	0.5	0.75	minsum	no_media	-1.0	0.001	2850.0	39.0	110.0	53.0	0.40982680541373895
6249	tinit	local2	0.25	0.9	0.9	minmax	no_media	-1.0	0.5	2850.0	39.0	110.0	53.0	0.40982680541373895
3248	tinit	global	0.25	nan	nan	minmax	no_media	-1.0	0.001	2850.0	39.0	110.0	53.0	0.40982680541373895
4768	tinit	local2	0.75	0.9	0.1	minmax	no_media	-1.0	0.001	2850.0	39.0	110.0	53.0	0.40982680541373895
4769	tinit	local2	0.75	0.9	0.1	minmax	no_media	-1.0	0.5	2850.0	39.0	110.0	53.0	0.40982680541373895
6328	tinit	local2	0.5	0.9	0.9	minmax	no_media	-1.0	0.001	2850.0	39.0	110.0	53.0	0.40982680541373895
2728	tinit	local2	0.5	0.9	0.75	minsum	no_media	-1.0	0.001	2850.0	39.0	110.0	53.0	0.40982680541373895
2729	tinit	local2	0.5	0.9	0.75	minsum	no_media	-1.0	0.5	2850.0	39.0	110.0	53.0	0.40982680541373895
2449	tinit	local2	0.1	0.5	0.75	minsum	no_media	-1.0	0.5	2850.0	39.0	110.0	53.0	0.40982680541373895
6329	tinit	local2	0.5	0.9	0.9	minmax	no_media	-1.0	0.5	2850.0	39.0	110.0	53.0	0.40982680541373895
6248	tinit	local2	0.25	0.9	0.9	minmax	no_media	-1.0	0.001	2850.0	39.0	110.0	53.0	0.40982680541373895
3249	tinit	global	0.25	nan	nan	minmax	no_media	-1.0	0.5	2850.0	39.0	110.0	53.0	0.40982680541373895
3049	tinit	local2	0.25	0.9	0.9	minsum	no_media	-1.0	0.5	2850.0	39.0	110.0	53.0	0.40982680541373895
5968	tinit	local2	0.75	0.9	0.75	minmax	no_media	-1.0	0.001	2850.0	39.0	110.0	53.0	0.40982680541373895
5969	tinit	local2	0.75	0.9	0.75	minmax	no_media	-1.0	0.5	2850.0	39.0	110.0	53.0	0.40982680541373895
3048	tinit	local2	0.25	0.9	0.9	minsum	no_media	-1.0	0.001	2850.0	39.0	110.0	53.0	0.40982680541373895
11755	fastcore	local2	0.1	0.9	0.5	minmax	media_gapfill	-0.75	0.999	2633.0	141.0	152.0	126.0	0.4098022200241057
9755	fastcore	global	0.75	nan	nan	minmax	media_gapfill	-0.75	0.999	2652.0	122.0	159.0	119.0	0.4097847774296978
11674	fastcore	local2	0.1	0.5	0.5	minmax	media_gapfill	-0.75	0.9	2652.0	122.0	159.0	119.0	0.4097847774296978
5318	tinit	local2	0.1	0.75	0.5	minmax	media_gapfill	-0.5	0.9	2555.0	69.0	290.0	138.0	0.40894605312288473
649	tinit	local1	0.5	nan	0.25	minsum	no_media	-1.0	0.5	2845.0	44.0	108.0	55.0	0.4089163988174926
648	tinit	local1	0.5	nan	0.25	minsum	no_media	-1.0	0.001	2845.0	44.0	108.0	55.0	0.4089163988174926
3848	tinit	local1	0.5	nan	0.25	minmax	no_media	-1.0	0.001	2845.0	44.0	108.0	55.0	0.4089163988174926
4050	tinit	local1	0.75	nan	0.25	minmax	no_media	-1.0	0.9	2845.0	44.0	108.0	55.0	0.4089163988174926
3849	tinit	local1	0.5	nan	0.25	minmax	no_media	-1.0	0.5	2845.0	44.0	108.0	55.0	0.4089163988174926
2372	tinit	local2	0.75	0.9	0.5	minsum	no_media	-0.75	0.001	2750.0	24.0	207.0	71.0	0.4088223367883652
1573	tinit	local2	0.75	0.9	0.1	minsum	no_media	-0.75	0.5	2750.0	24.0	207.0	71.0	0.4088223367883652
2373	tinit	local2	0.75	0.9	0.5	minsum	no_media	-0.75	0.5	2750.0	24.0	207.0	71.0	0.4088223367883652
133	tinit	global	0.75	nan	nan	minsum	no_media	-0.75	0.5	2750.0	24.0	207.0	71.0	0.4088223367883652
132	tinit	global	0.75	nan	nan	minsum	no_media	-0.75	0.001	2750.0	24.0	207.0	71.0	0.4088223367883652
1013	tinit	local1	0.9	nan	0.1	minsum	no_media	-0.75	0.5	2750.0	24.0	207.0	71.0	0.4088223367883652
1012	tinit	local1	0.9	nan	0.1	minsum	no_media	-0.75	0.001	2750.0	24.0	207.0	71.0	0.4088223367883652
1572	tinit	local2	0.75	0.9	0.1	minsum	no_media	-0.75	0.001	2750.0	24.0	207.0	71.0	0.4088223367883652
10835	fastcore	local2	0.1	0.25	0.1	minmax	media_gapfill	-0.75	0.999	2632.0	142.0	152.0	126.0	0.4087439103611969
3854	tinit	local1	0.5	nan	0.25	minmax	no_media	-0.75	0.9	2747.0	27.0	205.0	73.0	0.40868801291894585
1492	tinit	local2	0.5	0.75	0.1	minsum	no_media	-0.75	0.001	2747.0	27.0	205.0	73.0	0.40868801291894585
3454	tinit	local1	0.1	nan	0.25	minmax	no_media	-0.75	0.9	2747.0	27.0	205.0	73.0	0.40868801291894585
6372	tinit	local2	0.75	0.9	0.9	minmax	no_media	-0.75	0.001	2747.0	27.0	205.0	73.0	0.40868801291894585
1493	tinit	local2	0.5	0.75	0.1	minsum	no_media	-0.75	0.5	2747.0	27.0	205.0	73.0	0.40868801291894585
6373	tinit	local2	0.75	0.9	0.9	minmax	no_media	-0.75	0.5	2747.0	27.0	205.0	73.0	0.40868801291894585
10954	fastcore	local2	0.1	0.9	0.1	minmax	media_gapfill	-0.75	0.9	2651.0	123.0	159.0	119.0	0.40862610501343827
12519	fastcore	local2	0.1	0.75	0.9	minmax	media_gapfill	-0.5	0.999	2520.0	104.0	270.0	158.0	0.40845015788571737
12639	fastcore	local2	0.25	0.75	0.9	minmax	media_gapfill	-0.5	0.999	2520.0	104.0	270.0	158.0	0.40845015788571737
6394	tinit	local2	0.75	0.9	0.9	minmax	media_gapfill	-0.75	0.9	2676.0	98.0	169.0	109.0	0.40824736049705507
3354	tinit	global	0.75	nan	nan	minmax	media_gapfill	-0.75	0.9	2701.0	73.0	180.0	98.0	0.40812464660937076
5599	tinit	local2	0.75	0.9	0.5	minmax	media_gapfill	-0.5	0.999	2527.0	97.0	274.0	154.0	0.4080436555376424
10474	fastcore	local1	0.75	nan	0.25	minmax	media_gapfill	-0.75	0.9	2653.0	121.0	160.0	118.0	0.40788302483361905
3199	tinit	local2	0.75	0.9	0.9	minsum	media_gapfill	-0.5	0.999	2508.0	116.0	264.0	164.0	0.4077460464383939
12075	fastcore	local2	0.1	0.5	0.75	minmax	media_gapfill	-0.75	0.999	2631.0	143.0	152.0	126.0	0.4076908704424728
1533	tinit	local2	0.5	0.9	0.1	minsum	no_media	-0.75	0.5	2751.0	23.0	208.0	70.0	0.40763702935424473
1613	tinit	local2	0.1	0.25	0.25	minsum	no_media	-0.75	0.5	2751.0	23.0	208.0	70.0	0.40763702935424473
1532	tinit	local2	0.5	0.9	0.1	minsum	no_media	-0.75	0.001	2751.0	23.0	208.0	70.0	0.40763702935424473
3613	tinit	local1	0.25	nan	0.1	minmax	no_media	-0.75	0.5	2751.0	23.0	208.0	70.0	0.40763702935424473
4894	tinit	local2	0.1	0.75	0.25	minmax	no_media	-0.75	0.9	2751.0	23.0	208.0	70.0	0.40763702935424473
1612	tinit	local2	0.1	0.25	0.25	minsum	no_media	-0.75	0.001	2751.0	23.0	208.0	70.0	0.40763702935424473
5532	tinit	local2	0.5	0.9	0.5	minmax	no_media	-0.75	0.001	2751.0	23.0	208.0	70.0	0.40763702935424473
1453	tinit	local2	0.25	0.9	0.1	minsum	no_media	-0.75	0.5	2751.0	23.0	208.0	70.0	0.40763702935424473
1452	tinit	local2	0.25	0.9	0.1	minsum	no_media	-0.75	0.001	2751.0	23.0	208.0	70.0	0.40763702935424473
5533	tinit	local2	0.5	0.9	0.5	minmax	no_media	-0.75	0.5	2751.0	23.0	208.0	70.0	0.40763702935424473
1812	tinit	local2	0.25	0.75	0.25	minsum	no_media	-0.75	0.001	2751.0	23.0	208.0	70.0	0.40763702935424473
4973	tinit	local2	0.25	0.5	0.25	minmax	no_media	-0.75	0.5	2751.0	23.0	208.0	70.0	0.40763702935424473
4972	tinit	local2	0.25	0.5	0.25	minmax	no_media	-0.75	0.001	2751.0	23.0	208.0	70.0	0.40763702935424473
1773	tinit	local2	0.25	0.5	0.25	minsum	no_media	-0.75	0.5	2751.0	23.0	208.0	70.0	0.40763702935424473
1772	tinit	local2	0.25	0.5	0.25	minsum	no_media	-0.75	0.001	2751.0	23.0	208.0	70.0	0.40763702935424473
4692	tinit	local2	0.5	0.75	0.1	minmax	no_media	-0.75	0.001	2751.0	23.0	208.0	70.0	0.40763702935424473
4693	tinit	local2	0.5	0.75	0.1	minmax	no_media	-0.75	0.5	2751.0	23.0	208.0	70.0	0.40763702935424473
1372	tinit	local2	0.25	0.5	0.1	minsum	no_media	-0.75	0.001	2751.0	23.0	208.0	70.0	0.40763702935424473
4613	tinit	local2	0.25	0.75	0.1	minmax	no_media	-0.75	0.5	2751.0	23.0	208.0	70.0	0.40763702935424473
4612	tinit	local2	0.25	0.75	0.1	minmax	no_media	-0.75	0.001	2751.0	23.0	208.0	70.0	0.40763702935424473
1813	tinit	local2	0.25	0.75	0.25	minsum	no_media	-0.75	0.5	2751.0	23.0	208.0	70.0	0.40763702935424473
1373	tinit	local2	0.25	0.5	0.1	minsum	no_media	-0.75	0.5	2751.0	23.0	208.0	70.0	0.40763702935424473
1693	tinit	local2	0.1	0.75	0.25	minsum	no_media	-0.75	0.5	2751.0	23.0	208.0	70.0	0.40763702935424473
1692	tinit	local2	0.1	0.75	0.25	minsum	no_media	-0.75	0.001	2751.0	23.0	208.0	70.0	0.40763702935424473
5613	tinit	local2	0.1	0.25	0.75	minmax	no_media	-0.75	0.5	2751.0	23.0	208.0	70.0	0.40763702935424473
5612	tinit	local2	0.1	0.25	0.75	minmax	no_media	-0.75	0.001	2751.0	23.0	208.0	70.0	0.40763702935424473
1653	tinit	local2	0.1	0.5	0.25	minsum	no_media	-0.75	0.5	2751.0	23.0	208.0	70.0	0.40763702935424473
1652	tinit	local2	0.1	0.5	0.25	minsum	no_media	-0.75	0.001	2751.0	23.0	208.0	70.0	0.40763702935424473
5494	tinit	local2	0.5	0.75	0.5	minmax	no_media	-0.75	0.9	2751.0	23.0	208.0	70.0	0.40763702935424473
5573	tinit	local2	0.75	0.9	0.5	minmax	no_media	-0.75	0.5	2751.0	23.0	208.0	70.0	0.40763702935424473
53	tinit	global	0.25	nan	nan	minsum	no_media	-0.75	0.5	2751.0	23.0	208.0	70.0	0.40763702935424473
5093	tinit	local2	0.5	0.75	0.25	minmax	no_media	-0.75	0.5	2751.0	23.0	208.0	70.0	0.40763702935424473
2652	tinit	local2	0.25	0.9	0.75	minsum	no_media	-0.75	0.001	2751.0	23.0	208.0	70.0	0.40763702935424473
2933	tinit	local2	0.1	0.9	0.9	minsum	no_media	-0.75	0.5	2751.0	23.0	208.0	70.0	0.40763702935424473
2213	tinit	local2	0.25	0.75	0.5	minsum	no_media	-0.75	0.5	2751.0	23.0	208.0	70.0	0.40763702935424473
5572	tinit	local2	0.75	0.9	0.5	minmax	no_media	-0.75	0.001	2751.0	23.0	208.0	70.0	0.40763702935424473
5052	tinit	local2	0.25	0.9	0.25	minmax	no_media	-0.75	0.001	2751.0	23.0	208.0	70.0	0.40763702935424473
213	tinit	local1	0.1	nan	0.1	minsum	no_media	-0.75	0.5	2751.0	23.0	208.0	70.0	0.40763702935424473
212	tinit	local1	0.1	nan	0.1	minsum	no_media	-0.75	0.001	2751.0	23.0	208.0	70.0	0.40763702935424473
5053	tinit	local2	0.25	0.9	0.25	minmax	no_media	-0.75	0.5	2751.0	23.0	208.0	70.0	0.40763702935424473
2693	tinit	local2	0.5	0.75	0.75	minsum	no_media	-0.75	0.5	2751.0	23.0	208.0	70.0	0.40763702935424473
52	tinit	global	0.25	nan	nan	minsum	no_media	-0.75	0.001	2751.0	23.0	208.0	70.0	0.40763702935424473
5853	tinit	local2	0.25	0.9	0.75	minmax	no_media	-0.75	0.5	2751.0	23.0	208.0	70.0	0.40763702935424473
2212	tinit	local2	0.25	0.75	0.5	minsum	no_media	-0.75	0.001	2751.0	23.0	208.0	70.0	0.40763702935424473
5772	tinit	local2	0.25	0.5	0.75	minmax	no_media	-0.75	0.001	2751.0	23.0	208.0	70.0	0.40763702935424473
5773	tinit	local2	0.25	0.5	0.75	minmax	no_media	-0.75	0.5	2751.0	23.0	208.0	70.0	0.40763702935424473
5852	tinit	local2	0.25	0.9	0.75	minmax	no_media	-0.75	0.001	2751.0	23.0	208.0	70.0	0.40763702935424473
5252	tinit	local2	0.1	0.5	0.5	minmax	no_media	-0.75	0.001	2751.0	23.0	208.0	70.0	0.40763702935424473
5092	tinit	local2	0.5	0.75	0.25	minmax	no_media	-0.75	0.001	2751.0	23.0	208.0	70.0	0.40763702935424473
5172	tinit	local2	0.75	0.9	0.25	minmax	no_media	-0.75	0.001	2751.0	23.0	208.0	70.0	0.40763702935424473
93	tinit	global	0.5	nan	nan	minsum	no_media	-0.75	0.5	2751.0	23.0	208.0	70.0	0.40763702935424473
92	tinit	global	0.5	nan	nan	minsum	no_media	-0.75	0.001	2751.0	23.0	208.0	70.0	0.40763702935424473
2412	tinit	local2	0.1	0.25	0.75	minsum	no_media	-0.75	0.001	2751.0	23.0	208.0	70.0	0.40763702935424473
5173	tinit	local2	0.75	0.9	0.25	minmax	no_media	-0.75	0.5	2751.0	23.0	208.0	70.0	0.40763702935424473
2653	tinit	local2	0.25	0.9	0.75	minsum	no_media	-0.75	0.5	2751.0	23.0	208.0	70.0	0.40763702935424473
2932	tinit	local2	0.1	0.9	0.9	minsum	no_media	-0.75	0.001	2751.0	23.0	208.0	70.0	0.40763702935424473
5253	tinit	local2	0.1	0.5	0.5	minmax	no_media	-0.75	0.5	2751.0	23.0	208.0	70.0	0.40763702935424473
2692	tinit	local2	0.5	0.75	0.75	minsum	no_media	-0.75	0.001	2751.0	23.0	208.0	70.0	0.40763702935424473
1293	tinit	local2	0.1	0.75	0.1	minsum	no_media	-0.75	0.5	2751.0	23.0	208.0	70.0	0.40763702935424473
1292	tinit	local2	0.1	0.75	0.1	minsum	no_media	-0.75	0.001	2751.0	23.0	208.0	70.0	0.40763702935424473
3614	tinit	local1	0.25	nan	0.1	minmax	no_media	-0.75	0.9	2751.0	23.0	208.0	70.0	0.40763702935424473
5213	tinit	local2	0.1	0.25	0.5	minmax	no_media	-0.75	0.5	2751.0	23.0	208.0	70.0	0.40763702935424473
3612	tinit	local1	0.25	nan	0.1	minmax	no_media	-0.75	0.001	2751.0	23.0	208.0	70.0	0.40763702935424473
5933	tinit	local2	0.5	0.9	0.75	minmax	no_media	-0.75	0.5	2751.0	23.0	208.0	70.0	0.40763702935424473
5932	tinit	local2	0.5	0.9	0.75	minmax	no_media	-0.75	0.001	2751.0	23.0	208.0	70.0	0.40763702935424473
4453	tinit	local2	0.1	0.5	0.1	minmax	no_media	-0.75	0.5	2751.0	23.0	208.0	70.0	0.40763702935424473
4452	tinit	local2	0.1	0.5	0.1	minmax	no_media	-0.75	0.001	2751.0	23.0	208.0	70.0	0.40763702935424473
4012	tinit	local1	0.75	nan	0.1	minmax	no_media	-0.75	0.001	2751.0	23.0	208.0	70.0	0.40763702935424473
5212	tinit	local2	0.1	0.25	0.5	minmax	no_media	-0.75	0.001	2751.0	23.0	208.0	70.0	0.40763702935424473
4013	tinit	local1	0.75	nan	0.1	minmax	no_media	-0.75	0.5	2751.0	23.0	208.0	70.0	0.40763702935424473
2413	tinit	local2	0.1	0.25	0.75	minsum	no_media	-0.75	0.5	2751.0	23.0	208.0	70.0	0.40763702935424473
6132	tinit	local2	0.1	0.9	0.9	minmax	no_media	-0.75	0.001	2751.0	23.0	208.0	70.0	0.40763702935424473
3012	tinit	local2	0.25	0.75	0.9	minsum	no_media	-0.75	0.001	2751.0	23.0	208.0	70.0	0.40763702935424473
3013	tinit	local2	0.25	0.75	0.9	minsum	no_media	-0.75	0.5	2751.0	23.0	208.0	70.0	0.40763702935424473
6133	tinit	local2	0.1	0.9	0.9	minmax	no_media	-0.75	0.5	2751.0	23.0	208.0	70.0	0.40763702935424473
2195	tinit	local2	0.25	0.5	0.5	minsum	media_gapfill	-0.75	0.999	2628.0	146.0	151.0	127.0	0.40752054826783857
6174	tinit	local2	0.25	0.5	0.9	minmax	no_media	-0.75	0.9	2745.0	29.0	204.0	74.0	0.4074798304886157
172	tinit	global	0.9	nan	nan	minsum	no_media	-0.75	0.001	2745.0	29.0	204.0	74.0	0.4074798304886157
173	tinit	global	0.9	nan	nan	minsum	no_media	-0.75	0.5	2745.0	29.0	204.0	74.0	0.4074798304886157
5474	tinit	local2	0.25	0.9	0.5	minmax	media_gapfill	-0.75	0.9	2694.0	80.0	177.0	101.0	0.40745259035696196
252	tinit	local1	0.1	nan	0.25	minsum	no_media	-0.75	0.001	2748.0	26.0	206.0	72.0	0.4074148213739426
253	tinit	local1	0.1	nan	0.25	minsum	no_media	-0.75	0.5	2748.0	26.0	206.0	72.0	0.4074148213739426
4252	tinit	local1	0.9	nan	0.25	minmax	no_media	-0.75	0.001	2748.0	26.0	206.0	72.0	0.4074148213739426
4253	tinit	local1	0.9	nan	0.25	minmax	no_media	-0.75	0.5	2748.0	26.0	206.0	72.0	0.4074148213739426
3169	tinit	local2	0.75	0.9	0.9	minsum	no_media	-1.0	0.5	2849.0	40.0	110.0	53.0	0.40723355250844856
3168	tinit	local2	0.75	0.9	0.9	minsum	no_media	-1.0	0.001	2849.0	40.0	110.0	53.0	0.40723355250844856
1448	tinit	local2	0.25	0.9	0.1	minsum	no_media	-1.0	0.001	2849.0	40.0	110.0	53.0	0.40723355250844856
5169	tinit	local2	0.75	0.9	0.25	minmax	no_media	-1.0	0.5	2849.0	40.0	110.0	53.0	0.40723355250844856
1649	tinit	local2	0.1	0.5	0.25	minsum	no_media	-1.0	0.5	2849.0	40.0	110.0	53.0	0.40723355250844856
89	tinit	global	0.5	nan	nan	minsum	no_media	-1.0	0.5	2849.0	40.0	110.0	53.0	0.40723355250844856
1648	tinit	local2	0.1	0.5	0.25	minsum	no_media	-1.0	0.001	2849.0	40.0	110.0	53.0	0.40723355250844856
1449	tinit	local2	0.25	0.9	0.1	minsum	no_media	-1.0	0.5	2849.0	40.0	110.0	53.0	0.40723355250844856
6128	tinit	local2	0.1	0.9	0.9	minmax	no_media	-1.0	0.001	2849.0	40.0	110.0	53.0	0.40723355250844856
5609	tinit	local2	0.1	0.25	0.75	minmax	no_media	-1.0	0.5	2849.0	40.0	110.0	53.0	0.40723355250844856
2929	tinit	local2	0.1	0.9	0.9	minsum	no_media	-1.0	0.5	2849.0	40.0	110.0	53.0	0.40723355250844856
1528	tinit	local2	0.5	0.9	0.1	minsum	no_media	-1.0	0.001	2849.0	40.0	110.0	53.0	0.40723355250844856
1529	tinit	local2	0.5	0.9	0.1	minsum	no_media	-1.0	0.5	2849.0	40.0	110.0	53.0	0.40723355250844856
3610	tinit	local1	0.25	nan	0.1	minmax	no_media	-1.0	0.9	2849.0	40.0	110.0	53.0	0.40723355250844856
5209	tinit	local2	0.1	0.25	0.5	minmax	no_media	-1.0	0.5	2849.0	40.0	110.0	53.0	0.40723355250844856
3609	tinit	local1	0.25	nan	0.1	minmax	no_media	-1.0	0.5	2849.0	40.0	110.0	53.0	0.40723355250844856
5208	tinit	local2	0.1	0.25	0.5	minmax	no_media	-1.0	0.001	2849.0	40.0	110.0	53.0	0.40723355250844856
5569	tinit	local2	0.75	0.9	0.5	minmax	no_media	-1.0	0.5	2849.0	40.0	110.0	53.0	0.40723355250844856
5568	tinit	local2	0.75	0.9	0.5	minmax	no_media	-1.0	0.001	2849.0	40.0	110.0	53.0	0.40723355250844856
3009	tinit	local2	0.25	0.75	0.9	minsum	no_media	-1.0	0.5	2849.0	40.0	110.0	53.0	0.40723355250844856
3008	tinit	local2	0.25	0.75	0.9	minsum	no_media	-1.0	0.001	2849.0	40.0	110.0	53.0	0.40723355250844856
3608	tinit	local1	0.25	nan	0.1	minmax	no_media	-1.0	0.001	2849.0	40.0	110.0	53.0	0.40723355250844856
2928	tinit	local2	0.1	0.9	0.9	minsum	no_media	-1.0	0.001	2849.0	40.0	110.0	53.0	0.40723355250844856
5608	tinit	local2	0.1	0.25	0.75	minmax	no_media	-1.0	0.001	2849.0	40.0	110.0	53.0	0.40723355250844856
4890	tinit	local2	0.1	0.75	0.25	minmax	no_media	-1.0	0.9	2849.0	40.0	110.0	53.0	0.40723355250844856
48	tinit	global	0.25	nan	nan	minsum	no_media	-1.0	0.001	2849.0	40.0	110.0	53.0	0.40723355250844856
49	tinit	global	0.25	nan	nan	minsum	no_media	-1.0	0.5	2849.0	40.0	110.0	53.0	0.40723355250844856
2689	tinit	local2	0.5	0.75	0.75	minsum	no_media	-1.0	0.5	2849.0	40.0	110.0	53.0	0.40723355250844856
5849	tinit	local2	0.25	0.9	0.75	minmax	no_media	-1.0	0.5	2849.0	40.0	110.0	53.0	0.40723355250844856
5848	tinit	local2	0.25	0.9	0.75	minmax	no_media	-1.0	0.001	2849.0	40.0	110.0	53.0	0.40723355250844856
1608	tinit	local2	0.1	0.25	0.25	minsum	no_media	-1.0	0.001	2849.0	40.0	110.0	53.0	0.40723355250844856
1609	tinit	local2	0.1	0.25	0.25	minsum	no_media	-1.0	0.5	2849.0	40.0	110.0	53.0	0.40723355250844856
5928	tinit	local2	0.5	0.9	0.75	minmax	no_media	-1.0	0.001	2849.0	40.0	110.0	53.0	0.40723355250844856
5929	tinit	local2	0.5	0.9	0.75	minmax	no_media	-1.0	0.5	2849.0	40.0	110.0	53.0	0.40723355250844856
88	tinit	global	0.5	nan	nan	minsum	no_media	-1.0	0.001	2849.0	40.0	110.0	53.0	0.40723355250844856
5168	tinit	local2	0.75	0.9	0.25	minmax	no_media	-1.0	0.001	2849.0	40.0	110.0	53.0	0.40723355250844856
5248	tinit	local2	0.1	0.5	0.5	minmax	no_media	-1.0	0.001	2849.0	40.0	110.0	53.0	0.40723355250844856
2688	tinit	local2	0.5	0.75	0.75	minsum	no_media	-1.0	0.001	2849.0	40.0	110.0	53.0	0.40723355250844856
5528	tinit	local2	0.5	0.9	0.5	minmax	no_media	-1.0	0.001	2849.0	40.0	110.0	53.0	0.40723355250844856
2408	tinit	local2	0.1	0.25	0.75	minsum	no_media	-1.0	0.001	2849.0	40.0	110.0	53.0	0.40723355250844856
4969	tinit	local2	0.25	0.5	0.25	minmax	no_media	-1.0	0.5	2849.0	40.0	110.0	53.0	0.40723355250844856
4008	tinit	local1	0.75	nan	0.1	minmax	no_media	-1.0	0.001	2849.0	40.0	110.0	53.0	0.40723355250844856
5768	tinit	local2	0.25	0.5	0.75	minmax	no_media	-1.0	0.001	2849.0	40.0	110.0	53.0	0.40723355250844856
208	tinit	local1	0.1	nan	0.1	minsum	no_media	-1.0	0.001	2849.0	40.0	110.0	53.0	0.40723355250844856
1808	tinit	local2	0.25	0.75	0.25	minsum	no_media	-1.0	0.001	2849.0	40.0	110.0	53.0	0.40723355250844856
1809	tinit	local2	0.25	0.75	0.25	minsum	no_media	-1.0	0.5	2849.0	40.0	110.0	53.0	0.40723355250844856
209	tinit	local1	0.1	nan	0.1	minsum	no_media	-1.0	0.5	2849.0	40.0	110.0	53.0	0.40723355250844856
5490	tinit	local2	0.5	0.75	0.5	minmax	no_media	-1.0	0.9	2849.0	40.0	110.0	53.0	0.40723355250844856
5529	tinit	local2	0.5	0.9	0.5	minmax	no_media	-1.0	0.5	2849.0	40.0	110.0	53.0	0.40723355250844856
5249	tinit	local2	0.1	0.5	0.5	minmax	no_media	-1.0	0.5	2849.0	40.0	110.0	53.0	0.40723355250844856
1769	tinit	local2	0.25	0.5	0.25	minsum	no_media	-1.0	0.5	2849.0	40.0	110.0	53.0	0.40723355250844856
2209	tinit	local2	0.25	0.75	0.5	minsum	no_media	-1.0	0.5	2849.0	40.0	110.0	53.0	0.40723355250844856
2208	tinit	local2	0.25	0.75	0.5	minsum	no_media	-1.0	0.001	2849.0	40.0	110.0	53.0	0.40723355250844856
5049	tinit	local2	0.25	0.9	0.25	minmax	no_media	-1.0	0.5	2849.0	40.0	110.0	53.0	0.40723355250844856
5048	tinit	local2	0.25	0.9	0.25	minmax	no_media	-1.0	0.001	2849.0	40.0	110.0	53.0	0.40723355250844856
4448	tinit	local2	0.1	0.5	0.1	minmax	no_media	-1.0	0.001	2849.0	40.0	110.0	53.0	0.40723355250844856
4449	tinit	local2	0.1	0.5	0.1	minmax	no_media	-1.0	0.5	2849.0	40.0	110.0	53.0	0.40723355250844856
1288	tinit	local2	0.1	0.75	0.1	minsum	no_media	-1.0	0.001	2849.0	40.0	110.0	53.0	0.40723355250844856
4609	tinit	local2	0.25	0.75	0.1	minmax	no_media	-1.0	0.5	2849.0	40.0	110.0	53.0	0.40723355250844856
1289	tinit	local2	0.1	0.75	0.1	minsum	no_media	-1.0	0.5	2849.0	40.0	110.0	53.0	0.40723355250844856
4608	tinit	local2	0.25	0.75	0.1	minmax	no_media	-1.0	0.001	2849.0	40.0	110.0	53.0	0.40723355250844856
2409	tinit	local2	0.1	0.25	0.75	minsum	no_media	-1.0	0.5	2849.0	40.0	110.0	53.0	0.40723355250844856
5769	tinit	local2	0.25	0.5	0.75	minmax	no_media	-1.0	0.5	2849.0	40.0	110.0	53.0	0.40723355250844856
1768	tinit	local2	0.25	0.5	0.25	minsum	no_media	-1.0	0.001	2849.0	40.0	110.0	53.0	0.40723355250844856
1688	tinit	local2	0.1	0.75	0.25	minsum	no_media	-1.0	0.001	2849.0	40.0	110.0	53.0	0.40723355250844856
5089	tinit	local2	0.5	0.75	0.25	minmax	no_media	-1.0	0.5	2849.0	40.0	110.0	53.0	0.40723355250844856
5088	tinit	local2	0.5	0.75	0.25	minmax	no_media	-1.0	0.001	2849.0	40.0	110.0	53.0	0.40723355250844856
6129	tinit	local2	0.1	0.9	0.9	minmax	no_media	-1.0	0.5	2849.0	40.0	110.0	53.0	0.40723355250844856
1689	tinit	local2	0.1	0.75	0.25	minsum	no_media	-1.0	0.5	2849.0	40.0	110.0	53.0	0.40723355250844856
1369	tinit	local2	0.25	0.5	0.1	minsum	no_media	-1.0	0.5	2849.0	40.0	110.0	53.0	0.40723355250844856
2648	tinit	local2	0.25	0.9	0.75	minsum	no_media	-1.0	0.001	2849.0	40.0	110.0	53.0	0.40723355250844856
1368	tinit	local2	0.25	0.5	0.1	minsum	no_media	-1.0	0.001	2849.0	40.0	110.0	53.0	0.40723355250844856
4009	tinit	local1	0.75	nan	0.1	minmax	no_media	-1.0	0.5	2849.0	40.0	110.0	53.0	0.40723355250844856
4968	tinit	local2	0.25	0.5	0.25	minmax	no_media	-1.0	0.001	2849.0	40.0	110.0	53.0	0.40723355250844856
4689	tinit	local2	0.5	0.75	0.1	minmax	no_media	-1.0	0.5	2849.0	40.0	110.0	53.0	0.40723355250844856
4688	tinit	local2	0.5	0.75	0.1	minmax	no_media	-1.0	0.001	2849.0	40.0	110.0	53.0	0.40723355250844856
2649	tinit	local2	0.25	0.9	0.75	minsum	no_media	-1.0	0.5	2849.0	40.0	110.0	53.0	0.40723355250844856
4754	tinit	local2	0.5	0.9	0.1	minmax	media_gapfill	-0.75	0.9	2675.0	99.0	169.0	109.0	0.4069248112157478
5274	tinit	local2	0.1	0.5	0.5	minmax	media_gapfill	-0.75	0.9	2675.0	99.0	169.0	109.0	0.4069248112157478
5674	tinit	local2	0.1	0.5	0.75	minmax	media_gapfill	-0.75	0.9	2675.0	99.0	169.0	109.0	0.4069248112157478
2555	tinit	local2	0.1	0.9	0.75	minsum	media_gapfill	-0.75	0.999	2633.0	141.0	153.0	125.0	0.4068286737338201
4634	tinit	local2	0.25	0.75	0.1	minmax	media_gapfill	-0.75	0.9	2689.0	85.0	175.0	103.0	0.40673608787865895
9675	fastcore	global	0.25	nan	nan	minmax	media_gapfill	-0.75	0.999	2630.0	144.0	152.0	126.0	0.4066430520278267
12435	fastcore	local2	0.1	0.25	0.9	minmax	media_gapfill	-0.75	0.999	2630.0	144.0	152.0	126.0	0.4066430520278267
2210	tinit	local2	0.25	0.75	0.5	minsum	no_media	-1.0	0.9	2844.0	45.0	108.0	55.0	0.406498405968693
1210	tinit	local2	0.1	0.25	0.1	minsum	no_media	-1.0	0.9	2844.0	45.0	108.0	55.0	0.406498405968693
3010	tinit	local2	0.25	0.75	0.9	minsum	no_media	-1.0	0.9	2844.0	45.0	108.0	55.0	0.406498405968693
1330	tinit	local2	0.1	0.9	0.1	minsum	no_media	-1.0	0.9	2844.0	45.0	108.0	55.0	0.406498405968693
3450	tinit	local1	0.1	nan	0.25	minmax	no_media	-1.0	0.9	2844.0	45.0	108.0	55.0	0.406498405968693
4250	tinit	local1	0.9	nan	0.25	minmax	no_media	-1.0	0.9	2844.0	45.0	108.0	55.0	0.406498405968693
3850	tinit	local1	0.5	nan	0.25	minmax	no_media	-1.0	0.9	2844.0	45.0	108.0	55.0	0.406498405968693
1610	tinit	local2	0.1	0.25	0.25	minsum	no_media	-1.0	0.9	2844.0	45.0	108.0	55.0	0.406498405968693
1634	tinit	local2	0.1	0.25	0.25	minsum	media_gapfill	-0.75	0.9	2672.0	102.0	168.0	110.0	0.4061984431302954
4212	tinit	local1	0.9	nan	0.1	minmax	no_media	-0.75	0.001	2749.0	25.0	207.0	71.0	0.4061619974368065
4213	tinit	local1	0.9	nan	0.1	minmax	no_media	-0.75	0.5	2749.0	25.0	207.0	71.0	0.4061619974368065
3174	tinit	local2	0.75	0.9	0.9	minsum	no_media	-0.75	0.9	2749.0	25.0	207.0	71.0	0.4061619974368065
654	tinit	local1	0.5	nan	0.25	minsum	no_media	-0.75	0.9	2746.0	28.0	205.0	73.0	0.40614880726932634
1053	tinit	local1	0.9	nan	0.25	minsum	no_media	-0.75	0.5	2746.0	28.0	205.0	73.0	0.40614880726932634
1052	tinit	local1	0.9	nan	0.25	minsum	no_media	-0.75	0.001	2746.0	28.0	205.0	73.0	0.40614880726932634
3493	tinit	local1	0.1	nan	0.5	minmax	no_media	-0.75	0.5	2746.0	28.0	205.0	73.0	0.40614880726932634
3492	tinit	local1	0.1	nan	0.5	minmax	no_media	-0.75	0.001	2746.0	28.0	205.0	73.0	0.40614880726932634
5954	tinit	local2	0.5	0.9	0.75	minmax	media_gapfill	-0.75	0.9	2674.0	100.0	169.0	109.0	0.40561084418721277
11875	fastcore	local2	0.25	0.9	0.5	minmax	media_gapfill	-0.75	0.999	2629.0	145.0	152.0	126.0	0.405600407495627
11955	fastcore	local2	0.5	0.9	0.5	minmax	media_gapfill	-0.75	0.999	2629.0	145.0	152.0	126.0	0.405600407495627
12035	fastcore	local2	0.1	0.25	0.75	minmax	media_gapfill	-0.75	0.999	2629.0	145.0	152.0	126.0	0.405600407495627
11355	fastcore	local2	0.1	0.9	0.25	minmax	media_gapfill	-0.75	0.999	2629.0	145.0	152.0	126.0	0.405600407495627
4515	tinit	local2	0.1	0.75	0.1	minmax	media_gapfill	-0.75	0.999	2626.0	148.0	151.0	127.0	0.40545762791321993
4914	tinit	local2	0.1	0.75	0.25	minmax	media_gapfill	-0.75	0.9	2699.0	75.0	180.0	98.0	0.40500246979780025
9718	fastcore	global	0.5	nan	nan	minmax	media_gapfill	-0.5	0.9	2517.0	107.0	270.0	158.0	0.40494028186286385
5692	tinit	local2	0.1	0.75	0.75	minmax	no_media	-0.75	0.001	2750.0	24.0	208.0	70.0	0.40493112830509637
813	tinit	local1	0.75	nan	0.1	minsum	no_media	-0.75	0.5	2750.0	24.0	208.0	70.0	0.40493112830509637
4652	tinit	local2	0.25	0.9	0.1	minmax	no_media	-0.75	0.001	2750.0	24.0	208.0	70.0	0.40493112830509637
1854	tinit	local2	0.25	0.9	0.25	minsum	no_media	-0.75	0.9	2750.0	24.0	208.0	70.0	0.40493112830509637
2533	tinit	local2	0.1	0.9	0.75	minsum	no_media	-0.75	0.5	2750.0	24.0	208.0	70.0	0.40493112830509637
2532	tinit	local2	0.1	0.9	0.75	minsum	no_media	-0.75	0.001	2750.0	24.0	208.0	70.0	0.40493112830509637
5974	tinit	local2	0.75	0.9	0.75	minmax	no_media	-0.75	0.9	2750.0	24.0	208.0	70.0	0.40493112830509637
1892	tinit	local2	0.5	0.75	0.25	minsum	no_media	-0.75	0.001	2750.0	24.0	208.0	70.0	0.40493112830509637
1893	tinit	local2	0.5	0.75	0.25	minsum	no_media	-0.75	0.5	2750.0	24.0	208.0	70.0	0.40493112830509637
2173	tinit	local2	0.25	0.5	0.5	minsum	no_media	-0.75	0.5	2750.0	24.0	208.0	70.0	0.40493112830509637
2172	tinit	local2	0.25	0.5	0.5	minsum	no_media	-0.75	0.001	2750.0	24.0	208.0	70.0	0.40493112830509637
2612	tinit	local2	0.25	0.75	0.75	minsum	no_media	-0.75	0.001	2750.0	24.0	208.0	70.0	0.40493112830509637
6012	tinit	local2	0.1	0.25	0.9	minmax	no_media	-0.75	0.001	2750.0	24.0	208.0	70.0	0.40493112830509637
6013	tinit	local2	0.1	0.25	0.9	minmax	no_media	-0.75	0.5	2750.0	24.0	208.0	70.0	0.40493112830509637
5693	tinit	local2	0.1	0.75	0.75	minmax	no_media	-0.75	0.5	2750.0	24.0	208.0	70.0	0.40493112830509637
5014	tinit	local2	0.25	0.75	0.25	minmax	no_media	-0.75	0.9	2750.0	24.0	208.0	70.0	0.40493112830509637
5812	tinit	local2	0.25	0.75	0.75	minmax	no_media	-0.75	0.001	2750.0	24.0	208.0	70.0	0.40493112830509637
2613	tinit	local2	0.25	0.75	0.75	minsum	no_media	-0.75	0.5	2750.0	24.0	208.0	70.0	0.40493112830509637
5813	tinit	local2	0.25	0.75	0.75	minmax	no_media	-0.75	0.5	2750.0	24.0	208.0	70.0	0.40493112830509637
5373	tinit	local2	0.25	0.5	0.5	minmax	no_media	-0.75	0.5	2750.0	24.0	208.0	70.0	0.40493112830509637
6294	tinit	local2	0.5	0.75	0.9	minmax	no_media	-0.75	0.9	2750.0	24.0	208.0	70.0	0.40493112830509637
5372	tinit	local2	0.25	0.5	0.5	minmax	no_media	-0.75	0.001	2750.0	24.0	208.0	70.0	0.40493112830509637
3054	tinit	local2	0.25	0.9	0.9	minsum	no_media	-0.75	0.9	2750.0	24.0	208.0	70.0	0.40493112830509637
2973	tinit	local2	0.25	0.5	0.9	minsum	no_media	-0.75	0.5	2750.0	24.0	208.0	70.0	0.40493112830509637
2972	tinit	local2	0.25	0.5	0.9	minsum	no_media	-0.75	0.001	2750.0	24.0	208.0	70.0	0.40493112830509637
6212	tinit	local2	0.25	0.75	0.9	minmax	no_media	-0.75	0.001	2750.0	24.0	208.0	70.0	0.40493112830509637
5413	tinit	local2	0.25	0.75	0.5	minmax	no_media	-0.75	0.5	2750.0	24.0	208.0	70.0	0.40493112830509637
5412	tinit	local2	0.25	0.75	0.5	minmax	no_media	-0.75	0.001	2750.0	24.0	208.0	70.0	0.40493112830509637
2813	tinit	local2	0.1	0.25	0.9	minsum	no_media	-0.75	0.5	2750.0	24.0	208.0	70.0	0.40493112830509637
2812	tinit	local2	0.1	0.25	0.9	minsum	no_media	-0.75	0.001	2750.0	24.0	208.0	70.0	0.40493112830509637
6334	tinit	local2	0.5	0.9	0.9	minmax	no_media	-0.75	0.9	2750.0	24.0	208.0	70.0	0.40493112830509637
5452	tinit	local2	0.25	0.9	0.5	minmax	no_media	-0.75	0.001	2750.0	24.0	208.0	70.0	0.40493112830509637
613	tinit	local1	0.5	nan	0.1	minsum	no_media	-0.75	0.5	2750.0	24.0	208.0	70.0	0.40493112830509637
612	tinit	local1	0.5	nan	0.1	minsum	no_media	-0.75	0.001	2750.0	24.0	208.0	70.0	0.40493112830509637
5453	tinit	local2	0.25	0.9	0.5	minmax	no_media	-0.75	0.5	2750.0	24.0	208.0	70.0	0.40493112830509637
5334	tinit	local2	0.1	0.9	0.5	minmax	no_media	-0.75	0.9	2750.0	24.0	208.0	70.0	0.40493112830509637
4653	tinit	local2	0.25	0.9	0.1	minmax	no_media	-0.75	0.5	2750.0	24.0	208.0	70.0	0.40493112830509637
812	tinit	local1	0.75	nan	0.1	minsum	no_media	-0.75	0.001	2750.0	24.0	208.0	70.0	0.40493112830509637
6213	tinit	local2	0.25	0.75	0.9	minmax	no_media	-0.75	0.5	2750.0	24.0	208.0	70.0	0.40493112830509637
5293	tinit	local2	0.1	0.75	0.5	minmax	no_media	-0.75	0.5	2750.0	24.0	208.0	70.0	0.40493112830509637
4734	tinit	local2	0.5	0.9	0.1	minmax	no_media	-0.75	0.9	2750.0	24.0	208.0	70.0	0.40493112830509637
412	tinit	local1	0.25	nan	0.1	minsum	no_media	-0.75	0.001	2750.0	24.0	208.0	70.0	0.40493112830509637
413	tinit	local1	0.25	nan	0.1	minsum	no_media	-0.75	0.5	2750.0	24.0	208.0	70.0	0.40493112830509637
4933	tinit	local2	0.1	0.9	0.25	minmax	no_media	-0.75	0.5	2750.0	24.0	208.0	70.0	0.40493112830509637
6053	tinit	local2	0.1	0.5	0.9	minmax	no_media	-0.75	0.5	2750.0	24.0	208.0	70.0	0.40493112830509637
6052	tinit	local2	0.1	0.5	0.9	minmax	no_media	-0.75	0.001	2750.0	24.0	208.0	70.0	0.40493112830509637
4932	tinit	local2	0.1	0.9	0.25	minmax	no_media	-0.75	0.001	2750.0	24.0	208.0	70.0	0.40493112830509637
5292	tinit	local2	0.1	0.75	0.5	minmax	no_media	-0.75	0.001	2750.0	24.0	208.0	70.0	0.40493112830509637
4054	tinit	local1	0.75	nan	0.25	minmax	no_media	-0.75	0.9	2747.0	27.0	206.0	72.0	0.40483508588239314
5368	tinit	local2	0.25	0.5	0.5	minmax	no_media	-1.0	0.001	2848.0	41.0	110.0	53.0	0.40467962697442167
808	tinit	local1	0.75	nan	0.1	minsum	no_media	-1.0	0.001	2848.0	41.0	110.0	53.0	0.40467962697442167
6290	tinit	local2	0.5	0.75	0.9	minmax	no_media	-1.0	0.9	2848.0	41.0	110.0	53.0	0.40467962697442167
409	tinit	local1	0.25	nan	0.1	minsum	no_media	-1.0	0.5	2848.0	41.0	110.0	53.0	0.40467962697442167
3408	tinit	local1	0.1	nan	0.1	minmax	no_media	-1.0	0.001	2848.0	41.0	110.0	53.0	0.40467962697442167
2609	tinit	local2	0.25	0.75	0.75	minsum	no_media	-1.0	0.5	2848.0	41.0	110.0	53.0	0.40467962697442167
2608	tinit	local2	0.25	0.75	0.75	minsum	no_media	-1.0	0.001	2848.0	41.0	110.0	53.0	0.40467962697442167
4928	tinit	local2	0.1	0.9	0.25	minmax	no_media	-1.0	0.001	2848.0	41.0	110.0	53.0	0.40467962697442167
5330	tinit	local2	0.1	0.9	0.5	minmax	no_media	-1.0	0.9	2848.0	41.0	110.0	53.0	0.40467962697442167
809	tinit	local1	0.75	nan	0.1	minsum	no_media	-1.0	0.5	2848.0	41.0	110.0	53.0	0.40467962697442167
2529	tinit	local2	0.1	0.9	0.75	minsum	no_media	-1.0	0.5	2848.0	41.0	110.0	53.0	0.40467962697442167
2528	tinit	local2	0.1	0.9	0.75	minsum	no_media	-1.0	0.001	2848.0	41.0	110.0	53.0	0.40467962697442167
4929	tinit	local2	0.1	0.9	0.25	minmax	no_media	-1.0	0.5	2848.0	41.0	110.0	53.0	0.40467962697442167
5970	tinit	local2	0.75	0.9	0.75	minmax	no_media	-1.0	0.9	2848.0	41.0	110.0	53.0	0.40467962697442167
5808	tinit	local2	0.25	0.75	0.75	minmax	no_media	-1.0	0.001	2848.0	41.0	110.0	53.0	0.40467962697442167
5288	tinit	local2	0.1	0.75	0.5	minmax	no_media	-1.0	0.001	2848.0	41.0	110.0	53.0	0.40467962697442167
6209	tinit	local2	0.25	0.75	0.9	minmax	no_media	-1.0	0.5	2848.0	41.0	110.0	53.0	0.40467962697442167
5809	tinit	local2	0.25	0.75	0.75	minmax	no_media	-1.0	0.5	2848.0	41.0	110.0	53.0	0.40467962697442167
5289	tinit	local2	0.1	0.75	0.5	minmax	no_media	-1.0	0.5	2848.0	41.0	110.0	53.0	0.40467962697442167
3050	tinit	local2	0.25	0.9	0.9	minsum	no_media	-1.0	0.9	2848.0	41.0	110.0	53.0	0.40467962697442167
608	tinit	local1	0.5	nan	0.1	minsum	no_media	-1.0	0.001	2848.0	41.0	110.0	53.0	0.40467962697442167
2969	tinit	local2	0.25	0.5	0.9	minsum	no_media	-1.0	0.5	2848.0	41.0	110.0	53.0	0.40467962697442167
2968	tinit	local2	0.25	0.5	0.9	minsum	no_media	-1.0	0.001	2848.0	41.0	110.0	53.0	0.40467962697442167
609	tinit	local1	0.5	nan	0.1	minsum	no_media	-1.0	0.5	2848.0	41.0	110.0	53.0	0.40467962697442167
5449	tinit	local2	0.25	0.9	0.5	minmax	no_media	-1.0	0.5	2848.0	41.0	110.0	53.0	0.40467962697442167
2808	tinit	local2	0.1	0.25	0.9	minsum	no_media	-1.0	0.001	2848.0	41.0	110.0	53.0	0.40467962697442167
2809	tinit	local2	0.1	0.25	0.9	minsum	no_media	-1.0	0.5	2848.0	41.0	110.0	53.0	0.40467962697442167
5448	tinit	local2	0.25	0.9	0.5	minmax	no_media	-1.0	0.001	2848.0	41.0	110.0	53.0	0.40467962697442167
5369	tinit	local2	0.25	0.5	0.5	minmax	no_media	-1.0	0.5	2848.0	41.0	110.0	53.0	0.40467962697442167
6330	tinit	local2	0.5	0.9	0.9	minmax	no_media	-1.0	0.9	2848.0	41.0	110.0	53.0	0.40467962697442167
6208	tinit	local2	0.25	0.75	0.9	minmax	no_media	-1.0	0.001	2848.0	41.0	110.0	53.0	0.40467962697442167
5408	tinit	local2	0.25	0.75	0.5	minmax	no_media	-1.0	0.001	2848.0	41.0	110.0	53.0	0.40467962697442167
408	tinit	local1	0.25	nan	0.1	minsum	no_media	-1.0	0.001	2848.0	41.0	110.0	53.0	0.40467962697442167
1249	tinit	local2	0.1	0.5	0.1	minsum	no_media	-1.0	0.5	2848.0	41.0	110.0	53.0	0.40467962697442167
2169	tinit	local2	0.25	0.5	0.5	minsum	no_media	-1.0	0.5	2848.0	41.0	110.0	53.0	0.40467962697442167
1850	tinit	local2	0.25	0.9	0.25	minsum	no_media	-1.0	0.9	2848.0	41.0	110.0	53.0	0.40467962697442167
4648	tinit	local2	0.25	0.9	0.1	minmax	no_media	-1.0	0.001	2848.0	41.0	110.0	53.0	0.40467962697442167
5010	tinit	local2	0.25	0.75	0.25	minmax	no_media	-1.0	0.9	2848.0	41.0	110.0	53.0	0.40467962697442167
6008	tinit	local2	0.1	0.25	0.9	minmax	no_media	-1.0	0.001	2848.0	41.0	110.0	53.0	0.40467962697442167
3410	tinit	local1	0.1	nan	0.1	minmax	no_media	-1.0	0.9	2848.0	41.0	110.0	53.0	0.40467962697442167
5688	tinit	local2	0.1	0.75	0.75	minmax	no_media	-1.0	0.001	2848.0	41.0	110.0	53.0	0.40467962697442167
4649	tinit	local2	0.25	0.9	0.1	minmax	no_media	-1.0	0.5	2848.0	41.0	110.0	53.0	0.40467962697442167
1888	tinit	local2	0.5	0.75	0.25	minsum	no_media	-1.0	0.001	2848.0	41.0	110.0	53.0	0.40467962697442167
5409	tinit	local2	0.25	0.75	0.5	minmax	no_media	-1.0	0.5	2848.0	41.0	110.0	53.0	0.40467962697442167
2168	tinit	local2	0.25	0.5	0.5	minsum	no_media	-1.0	0.001	2848.0	41.0	110.0	53.0	0.40467962697442167
3409	tinit	local1	0.1	nan	0.1	minmax	no_media	-1.0	0.5	2848.0	41.0	110.0	53.0	0.40467962697442167
1248	tinit	local2	0.1	0.5	0.1	minsum	no_media	-1.0	0.001	2848.0	41.0	110.0	53.0	0.40467962697442167
6009	tinit	local2	0.1	0.25	0.9	minmax	no_media	-1.0	0.5	2848.0	41.0	110.0	53.0	0.40467962697442167
6049	tinit	local2	0.1	0.5	0.9	minmax	no_media	-1.0	0.5	2848.0	41.0	110.0	53.0	0.40467962697442167
5689	tinit	local2	0.1	0.75	0.75	minmax	no_media	-1.0	0.5	2848.0	41.0	110.0	53.0	0.40467962697442167
1889	tinit	local2	0.5	0.75	0.25	minsum	no_media	-1.0	0.5	2848.0	41.0	110.0	53.0	0.40467962697442167
6048	tinit	local2	0.1	0.5	0.9	minmax	no_media	-1.0	0.001	2848.0	41.0	110.0	53.0	0.40467962697442167
4730	tinit	local2	0.5	0.9	0.1	minmax	no_media	-1.0	0.9	2848.0	41.0	110.0	53.0	0.40467962697442167
10995	fastcore	local2	0.25	0.5	0.1	minmax	media_gapfill	-0.75	0.999	2628.0	146.0	152.0	126.0	0.4045628898325217
11715	fastcore	local2	0.1	0.75	0.5	minmax	media_gapfill	-0.75	0.999	2628.0	146.0	152.0	126.0	0.4045628898325217
5194	tinit	local2	0.75	0.9	0.25	minmax	media_gapfill	-0.75	0.9	2673.0	101.0	169.0	109.0	0.4043053584711281
650	tinit	local1	0.5	nan	0.25	minsum	no_media	-1.0	0.9	2843.0	46.0	108.0	55.0	0.4041144731406142
2050	tinit	local2	0.1	0.5	0.5	minsum	no_media	-1.0	0.9	2843.0	46.0	108.0	55.0	0.4041144731406142
3488	tinit	local1	0.1	nan	0.5	minmax	no_media	-1.0	0.001	2843.0	46.0	108.0	55.0	0.4041144731406142
2090	tinit	local2	0.1	0.75	0.5	minsum	no_media	-1.0	0.9	2843.0	46.0	108.0	55.0	0.4041144731406142
410	tinit	local1	0.25	nan	0.1	minsum	no_media	-1.0	0.9	2843.0	46.0	108.0	55.0	0.4041144731406142
2730	tinit	local2	0.5	0.9	0.75	minsum	no_media	-1.0	0.9	2843.0	46.0	108.0	55.0	0.4041144731406142
810	tinit	local1	0.75	nan	0.1	minsum	no_media	-1.0	0.9	2843.0	46.0	108.0	55.0	0.4041144731406142
1049	tinit	local1	0.9	nan	0.25	minsum	no_media	-1.0	0.5	2843.0	46.0	108.0	55.0	0.4041144731406142
1048	tinit	local1	0.9	nan	0.25	minsum	no_media	-1.0	0.001	2843.0	46.0	108.0	55.0	0.4041144731406142
250	tinit	local1	0.1	nan	0.25	minsum	no_media	-1.0	0.9	2843.0	46.0	108.0	55.0	0.4041144731406142
3489	tinit	local1	0.1	nan	0.5	minmax	no_media	-1.0	0.5	2843.0	46.0	108.0	55.0	0.4041144731406142
2450	tinit	local2	0.1	0.5	0.75	minsum	no_media	-1.0	0.9	2843.0	46.0	108.0	55.0	0.4041144731406142
610	tinit	local1	0.5	nan	0.1	minsum	no_media	-1.0	0.9	2843.0	46.0	108.0	55.0	0.4041144731406142
452	tinit	local1	0.25	nan	0.25	minsum	no_media	-0.75	0.001	2742.0	32.0	203.0	75.0	0.40399767790975777
453	tinit	local1	0.25	nan	0.25	minsum	no_media	-0.75	0.5	2742.0	32.0	203.0	75.0	0.40399767790975777
11519	fastcore	local2	0.5	0.75	0.25	minmax	media_gapfill	-0.5	0.999	2516.0	108.0	270.0	158.0	0.403781783460062
9839	fastcore	local1	0.1	nan	0.1	minmax	media_gapfill	-0.5	0.999	2516.0	108.0	270.0	158.0	0.403781783460062
5395	tinit	local2	0.25	0.5	0.5	minmax	media_gapfill	-0.75	0.999	2665.0	109.0	166.0	112.0	0.4036589880803045
3494	tinit	local1	0.1	nan	0.5	minmax	no_media	-0.75	0.9	2745.0	29.0	205.0	73.0	0.4036443633531845
1574	tinit	local2	0.75	0.9	0.1	minsum	no_media	-0.75	0.9	2745.0	29.0	205.0	73.0	0.4036443633531845
6374	tinit	local2	0.75	0.9	0.9	minmax	no_media	-0.75	0.9	2745.0	29.0	205.0	73.0	0.4036443633531845
3893	tinit	local1	0.5	nan	0.5	minmax	no_media	-0.75	0.5	2745.0	29.0	205.0	73.0	0.4036443633531845
3892	tinit	local1	0.5	nan	0.5	minmax	no_media	-0.75	0.001	2745.0	29.0	205.0	73.0	0.4036443633531845
2892	tinit	local2	0.1	0.75	0.9	minsum	no_media	-0.75	0.001	2745.0	29.0	205.0	73.0	0.4036443633531845
2893	tinit	local2	0.1	0.75	0.9	minsum	no_media	-0.75	0.5	2745.0	29.0	205.0	73.0	0.4036443633531845
1494	tinit	local2	0.5	0.75	0.1	minsum	no_media	-0.75	0.9	2745.0	29.0	205.0	73.0	0.4036443633531845
4292	tinit	local1	0.9	nan	0.5	minmax	no_media	-0.75	0.001	2745.0	29.0	205.0	73.0	0.4036443633531845
4293	tinit	local1	0.9	nan	0.5	minmax	no_media	-0.75	0.5	2745.0	29.0	205.0	73.0	0.4036443633531845
134	tinit	global	0.75	nan	nan	minsum	no_media	-0.75	0.9	2748.0	26.0	207.0	71.0	0.40354002307683723
2772	tinit	local2	0.75	0.9	0.75	minsum	no_media	-0.75	0.001	2748.0	26.0	207.0	71.0	0.40354002307683723
3132	tinit	local2	0.5	0.9	0.9	minsum	no_media	-0.75	0.001	2748.0	26.0	207.0	71.0	0.40354002307683723
3133	tinit	local2	0.5	0.9	0.9	minsum	no_media	-0.75	0.5	2748.0	26.0	207.0	71.0	0.40354002307683723
2773	tinit	local2	0.75	0.9	0.75	minsum	no_media	-0.75	0.5	2748.0	26.0	207.0	71.0	0.40354002307683723
9394	fastcore	local2	0.25	0.5	0.9	minsum	media_gapfill	-0.75	0.9	2627.0	147.0	152.0	126.0	0.40353045262344656
74	tinit	global	0.25	nan	nan	minsum	media_gapfill	-0.75	0.9	2672.0	102.0	169.0	109.0	0.40300825479085495
11759	fastcore	local2	0.1	0.9	0.5	minmax	media_gapfill	-0.5	0.999	2515.0	109.0	270.0	158.0	0.4026289270248439
2199	tinit	local2	0.25	0.5	0.5	minsum	media_gapfill	-0.5	0.999	2511.0	113.0	268.0	160.0	0.40244020700061606
8154	fastcore	local2	0.1	0.9	0.25	minsum	media_gapfill	-0.75	0.9	2623.0	151.0	151.0	127.0	0.40240050209291833
2474	tinit	local2	0.1	0.5	0.75	minsum	media_gapfill	-0.75	0.9	2669.0	105.0	168.0	110.0	0.40235173111728617
5794	tinit	local2	0.25	0.5	0.75	minmax	media_gapfill	-0.75	0.9	2669.0	105.0	168.0	110.0	0.40235173111728617
3014	tinit	local2	0.25	0.75	0.9	minsum	no_media	-0.75	0.9	2746.0	28.0	206.0	72.0	0.40229139034500266
4254	tinit	local1	0.9	nan	0.25	minmax	no_media	-0.75	0.9	2746.0	28.0	206.0	72.0	0.40229139034500266
1334	tinit	local2	0.1	0.9	0.1	minsum	no_media	-0.75	0.9	2746.0	28.0	206.0	72.0	0.40229139034500266
1214	tinit	local2	0.1	0.25	0.1	minsum	no_media	-0.75	0.9	2746.0	28.0	206.0	72.0	0.40229139034500266
1614	tinit	local2	0.1	0.25	0.25	minsum	no_media	-0.75	0.9	2746.0	28.0	206.0	72.0	0.40229139034500266
2214	tinit	local2	0.25	0.75	0.5	minsum	no_media	-0.75	0.9	2746.0	28.0	206.0	72.0	0.40229139034500266
2934	tinit	local2	0.1	0.9	0.9	minsum	no_media	-0.75	0.9	2749.0	25.0	208.0	70.0	0.4022650913743056
1654	tinit	local2	0.1	0.5	0.25	minsum	no_media	-0.75	0.9	2749.0	25.0	208.0	70.0	0.4022650913743056
3813	tinit	local1	0.5	nan	0.1	minmax	no_media	-0.75	0.5	2749.0	25.0	208.0	70.0	0.4022650913743056
3812	tinit	local1	0.5	nan	0.1	minmax	no_media	-0.75	0.001	2749.0	25.0	208.0	70.0	0.4022650913743056
6134	tinit	local2	0.1	0.9	0.9	minmax	no_media	-0.75	0.9	2749.0	25.0	208.0	70.0	0.4022650913743056
1413	tinit	local2	0.25	0.75	0.1	minsum	no_media	-0.75	0.5	2749.0	25.0	208.0	70.0	0.4022650913743056
2332	tinit	local2	0.5	0.9	0.5	minsum	no_media	-0.75	0.001	2749.0	25.0	208.0	70.0	0.4022650913743056
1774	tinit	local2	0.25	0.5	0.25	minsum	no_media	-0.75	0.9	2749.0	25.0	208.0	70.0	0.4022650913743056
2414	tinit	local2	0.1	0.25	0.75	minsum	no_media	-0.75	0.9	2749.0	25.0	208.0	70.0	0.4022650913743056
2333	tinit	local2	0.5	0.9	0.5	minsum	no_media	-0.75	0.5	2749.0	25.0	208.0	70.0	0.4022650913743056
5054	tinit	local2	0.25	0.9	0.25	minmax	no_media	-0.75	0.9	2749.0	25.0	208.0	70.0	0.4022650913743056
5534	tinit	local2	0.5	0.9	0.5	minmax	no_media	-0.75	0.9	2749.0	25.0	208.0	70.0	0.4022650913743056
4852	tinit	local2	0.1	0.5	0.25	minmax	no_media	-0.75	0.001	2749.0	25.0	208.0	70.0	0.4022650913743056
4853	tinit	local2	0.1	0.5	0.25	minmax	no_media	-0.75	0.5	2749.0	25.0	208.0	70.0	0.4022650913743056
3093	tinit	local2	0.5	0.75	0.9	minsum	no_media	-0.75	0.5	2749.0	25.0	208.0	70.0	0.4022650913743056
1412	tinit	local2	0.25	0.75	0.1	minsum	no_media	-0.75	0.001	2749.0	25.0	208.0	70.0	0.4022650913743056
4974	tinit	local2	0.25	0.5	0.25	minmax	no_media	-0.75	0.9	2749.0	25.0	208.0	70.0	0.4022650913743056
3092	tinit	local2	0.5	0.75	0.9	minsum	no_media	-0.75	0.001	2749.0	25.0	208.0	70.0	0.4022650913743056
5214	tinit	local2	0.1	0.25	0.5	minmax	no_media	-0.75	0.9	2749.0	25.0	208.0	70.0	0.4022650913743056
4774	tinit	local2	0.75	0.9	0.1	minmax	no_media	-0.75	0.9	2749.0	25.0	208.0	70.0	0.4022650913743056
5854	tinit	local2	0.25	0.9	0.75	minmax	no_media	-0.75	0.9	2749.0	25.0	208.0	70.0	0.4022650913743056
54	tinit	global	0.25	nan	nan	minsum	no_media	-0.75	0.9	2749.0	25.0	208.0	70.0	0.4022650913743056
4414	tinit	local2	0.1	0.25	0.1	minmax	no_media	-0.75	0.9	2749.0	25.0	208.0	70.0	0.4022650913743056
3292	tinit	global	0.5	nan	nan	minmax	no_media	-0.75	0.001	2749.0	25.0	208.0	70.0	0.4022650913743056
3254	tinit	global	0.25	nan	nan	minmax	no_media	-0.75	0.9	2749.0	25.0	208.0	70.0	0.4022650913743056
5174	tinit	local2	0.75	0.9	0.25	minmax	no_media	-0.75	0.9	2749.0	25.0	208.0	70.0	0.4022650913743056
3293	tinit	global	0.5	nan	nan	minmax	no_media	-0.75	0.5	2749.0	25.0	208.0	70.0	0.4022650913743056
4694	tinit	local2	0.5	0.75	0.1	minmax	no_media	-0.75	0.9	2749.0	25.0	208.0	70.0	0.4022650913743056
2654	tinit	local2	0.25	0.9	0.75	minsum	no_media	-0.75	0.9	2749.0	25.0	208.0	70.0	0.4022650913743056
6254	tinit	local2	0.25	0.9	0.9	minmax	no_media	-0.75	0.9	2749.0	25.0	208.0	70.0	0.4022650913743056
1454	tinit	local2	0.25	0.9	0.1	minsum	no_media	-0.75	0.9	2749.0	25.0	208.0	70.0	0.4022650913743056
4574	tinit	local2	0.25	0.5	0.1	minmax	no_media	-0.75	0.9	2749.0	25.0	208.0	70.0	0.4022650913743056
5254	tinit	local2	0.1	0.5	0.5	minmax	no_media	-0.75	0.9	2749.0	25.0	208.0	70.0	0.4022650913743056
4812	tinit	local2	0.1	0.25	0.25	minmax	no_media	-0.75	0.001	2749.0	25.0	208.0	70.0	0.4022650913743056
4813	tinit	local2	0.1	0.25	0.25	minmax	no_media	-0.75	0.5	2749.0	25.0	208.0	70.0	0.4022650913743056
5134	tinit	local2	0.5	0.9	0.25	minmax	no_media	-0.75	0.9	2749.0	25.0	208.0	70.0	0.4022650913743056
3373	tinit	global	0.9	nan	nan	minmax	no_media	-0.75	0.5	2749.0	25.0	208.0	70.0	0.4022650913743056
3372	tinit	global	0.9	nan	nan	minmax	no_media	-0.75	0.001	2749.0	25.0	208.0	70.0	0.4022650913743056
5614	tinit	local2	0.1	0.25	0.75	minmax	no_media	-0.75	0.9	2749.0	25.0	208.0	70.0	0.4022650913743056
4454	tinit	local2	0.1	0.5	0.1	minmax	no_media	-0.75	0.9	2749.0	25.0	208.0	70.0	0.4022650913743056
2573	tinit	local2	0.25	0.5	0.75	minsum	no_media	-0.75	0.5	2749.0	25.0	208.0	70.0	0.4022650913743056
2572	tinit	local2	0.25	0.5	0.75	minsum	no_media	-0.75	0.001	2749.0	25.0	208.0	70.0	0.4022650913743056
2852	tinit	local2	0.1	0.5	0.9	minsum	no_media	-0.75	0.001	2749.0	25.0	208.0	70.0	0.4022650913743056
2853	tinit	local2	0.1	0.5	0.9	minsum	no_media	-0.75	0.5	2749.0	25.0	208.0	70.0	0.4022650913743056
5094	tinit	local2	0.5	0.75	0.25	minmax	no_media	-0.75	0.9	2749.0	25.0	208.0	70.0	0.4022650913743056
5574	tinit	local2	0.75	0.9	0.5	minmax	no_media	-0.75	0.9	2749.0	25.0	208.0	70.0	0.4022650913743056
5250	tinit	local2	0.1	0.5	0.5	minmax	no_media	-1.0	0.9	2847.0	42.0	110.0	53.0	0.4021640006128625
6250	tinit	local2	0.25	0.9	0.9	minmax	no_media	-1.0	0.9	2847.0	42.0	110.0	53.0	0.4021640006128625
1568	tinit	local2	0.75	0.9	0.1	minsum	no_media	-1.0	0.001	2847.0	42.0	110.0	53.0	0.4021640006128625
5210	tinit	local2	0.1	0.25	0.5	minmax	no_media	-1.0	0.9	2847.0	42.0	110.0	53.0	0.4021640006128625
1650	tinit	local2	0.1	0.5	0.25	minsum	no_media	-1.0	0.9	2847.0	42.0	110.0	53.0	0.4021640006128625
1008	tinit	local1	0.9	nan	0.1	minsum	no_media	-1.0	0.001	2847.0	42.0	110.0	53.0	0.4021640006128625
4570	tinit	local2	0.25	0.5	0.1	minmax	no_media	-1.0	0.9	2847.0	42.0	110.0	53.0	0.4021640006128625
4450	tinit	local2	0.1	0.5	0.1	minmax	no_media	-1.0	0.9	2847.0	42.0	110.0	53.0	0.4021640006128625
4410	tinit	local2	0.1	0.25	0.1	minmax	no_media	-1.0	0.9	2847.0	42.0	110.0	53.0	0.4021640006128625
2328	tinit	local2	0.5	0.9	0.5	minsum	no_media	-1.0	0.001	2847.0	42.0	110.0	53.0	0.4021640006128625
2329	tinit	local2	0.5	0.9	0.5	minsum	no_media	-1.0	0.5	2847.0	42.0	110.0	53.0	0.4021640006128625
2368	tinit	local2	0.75	0.9	0.5	minsum	no_media	-1.0	0.001	2847.0	42.0	110.0	53.0	0.4021640006128625
2369	tinit	local2	0.75	0.9	0.5	minsum	no_media	-1.0	0.5	2847.0	42.0	110.0	53.0	0.4021640006128625
2410	tinit	local2	0.1	0.25	0.75	minsum	no_media	-1.0	0.9	2847.0	42.0	110.0	53.0	0.4021640006128625
3368	tinit	global	0.9	nan	nan	minmax	no_media	-1.0	0.001	2847.0	42.0	110.0	53.0	0.4021640006128625
2568	tinit	local2	0.25	0.5	0.75	minsum	no_media	-1.0	0.001	2847.0	42.0	110.0	53.0	0.4021640006128625
2569	tinit	local2	0.25	0.5	0.75	minsum	no_media	-1.0	0.5	2847.0	42.0	110.0	53.0	0.4021640006128625
3369	tinit	global	0.9	nan	nan	minmax	no_media	-1.0	0.5	2847.0	42.0	110.0	53.0	0.4021640006128625
129	tinit	global	0.75	nan	nan	minsum	no_media	-1.0	0.5	2847.0	42.0	110.0	53.0	0.4021640006128625
128	tinit	global	0.75	nan	nan	minsum	no_media	-1.0	0.001	2847.0	42.0	110.0	53.0	0.4021640006128625
2650	tinit	local2	0.25	0.9	0.75	minsum	no_media	-1.0	0.9	2847.0	42.0	110.0	53.0	0.4021640006128625
2848	tinit	local2	0.1	0.5	0.9	minsum	no_media	-1.0	0.001	2847.0	42.0	110.0	53.0	0.4021640006128625
2849	tinit	local2	0.1	0.5	0.9	minsum	no_media	-1.0	0.5	2847.0	42.0	110.0	53.0	0.4021640006128625
5850	tinit	local2	0.25	0.9	0.75	minmax	no_media	-1.0	0.9	2847.0	42.0	110.0	53.0	0.4021640006128625
50	tinit	global	0.25	nan	nan	minsum	no_media	-1.0	0.9	2847.0	42.0	110.0	53.0	0.4021640006128625
3809	tinit	local1	0.5	nan	0.1	minmax	no_media	-1.0	0.5	2847.0	42.0	110.0	53.0	0.4021640006128625
3808	tinit	local1	0.5	nan	0.1	minmax	no_media	-1.0	0.001	2847.0	42.0	110.0	53.0	0.4021640006128625
2930	tinit	local2	0.1	0.9	0.9	minsum	no_media	-1.0	0.9	2847.0	42.0	110.0	53.0	0.4021640006128625
3088	tinit	local2	0.5	0.75	0.9	minsum	no_media	-1.0	0.001	2847.0	42.0	110.0	53.0	0.4021640006128625
3089	tinit	local2	0.5	0.75	0.9	minsum	no_media	-1.0	0.5	2847.0	42.0	110.0	53.0	0.4021640006128625
1770	tinit	local2	0.25	0.5	0.25	minsum	no_media	-1.0	0.9	2847.0	42.0	110.0	53.0	0.4021640006128625
4690	tinit	local2	0.5	0.75	0.1	minmax	no_media	-1.0	0.9	2847.0	42.0	110.0	53.0	0.4021640006128625
4770	tinit	local2	0.75	0.9	0.1	minmax	no_media	-1.0	0.9	2847.0	42.0	110.0	53.0	0.4021640006128625
5570	tinit	local2	0.75	0.9	0.5	minmax	no_media	-1.0	0.9	2847.0	42.0	110.0	53.0	0.4021640006128625
1009	tinit	local1	0.9	nan	0.1	minsum	no_media	-1.0	0.5	2847.0	42.0	110.0	53.0	0.4021640006128625
5170	tinit	local2	0.75	0.9	0.25	minmax	no_media	-1.0	0.9	2847.0	42.0	110.0	53.0	0.4021640006128625
3289	tinit	global	0.5	nan	nan	minmax	no_media	-1.0	0.5	2847.0	42.0	110.0	53.0	0.4021640006128625
3288	tinit	global	0.5	nan	nan	minmax	no_media	-1.0	0.001	2847.0	42.0	110.0	53.0	0.4021640006128625
5130	tinit	local2	0.5	0.9	0.25	minmax	no_media	-1.0	0.9	2847.0	42.0	110.0	53.0	0.4021640006128625
5090	tinit	local2	0.5	0.75	0.25	minmax	no_media	-1.0	0.9	2847.0	42.0	110.0	53.0	0.4021640006128625
5050	tinit	local2	0.25	0.9	0.25	minmax	no_media	-1.0	0.9	2847.0	42.0	110.0	53.0	0.4021640006128625
6130	tinit	local2	0.1	0.9	0.9	minmax	no_media	-1.0	0.9	2847.0	42.0	110.0	53.0	0.4021640006128625
5530	tinit	local2	0.5	0.9	0.5	minmax	no_media	-1.0	0.9	2847.0	42.0	110.0	53.0	0.4021640006128625
4970	tinit	local2	0.25	0.5	0.25	minmax	no_media	-1.0	0.9	2847.0	42.0	110.0	53.0	0.4021640006128625
1409	tinit	local2	0.25	0.75	0.1	minsum	no_media	-1.0	0.5	2847.0	42.0	110.0	53.0	0.4021640006128625
1450	tinit	local2	0.25	0.9	0.1	minsum	no_media	-1.0	0.9	2847.0	42.0	110.0	53.0	0.4021640006128625
1408	tinit	local2	0.25	0.75	0.1	minsum	no_media	-1.0	0.001	2847.0	42.0	110.0	53.0	0.4021640006128625
4849	tinit	local2	0.1	0.5	0.25	minmax	no_media	-1.0	0.5	2847.0	42.0	110.0	53.0	0.4021640006128625
5610	tinit	local2	0.1	0.25	0.75	minmax	no_media	-1.0	0.9	2847.0	42.0	110.0	53.0	0.4021640006128625
4848	tinit	local2	0.1	0.5	0.25	minmax	no_media	-1.0	0.001	2847.0	42.0	110.0	53.0	0.4021640006128625
1569	tinit	local2	0.75	0.9	0.1	minsum	no_media	-1.0	0.5	2847.0	42.0	110.0	53.0	0.4021640006128625
4808	tinit	local2	0.1	0.25	0.25	minmax	no_media	-1.0	0.001	2847.0	42.0	110.0	53.0	0.4021640006128625
4809	tinit	local2	0.1	0.25	0.25	minmax	no_media	-1.0	0.5	2847.0	42.0	110.0	53.0	0.4021640006128625
3250	tinit	global	0.25	nan	nan	minmax	no_media	-1.0	0.9	2847.0	42.0	110.0	53.0	0.4021640006128625
1530	tinit	local2	0.5	0.9	0.1	minsum	no_media	-1.0	0.9	2842.0	47.0	108.0	55.0	0.40176377125877943
4289	tinit	local1	0.9	nan	0.5	minmax	no_media	-1.0	0.5	2842.0	47.0	108.0	55.0	0.40176377125877943
848	tinit	local1	0.75	nan	0.25	minsum	no_media	-1.0	0.001	2842.0	47.0	108.0	55.0	0.40176377125877943
849	tinit	local1	0.75	nan	0.25	minsum	no_media	-1.0	0.5	2842.0	47.0	108.0	55.0	0.40176377125877943
3810	tinit	local1	0.5	nan	0.1	minmax	no_media	-1.0	0.9	2842.0	47.0	108.0	55.0	0.40176377125877943
1570	tinit	local2	0.75	0.9	0.1	minsum	no_media	-1.0	0.9	2842.0	47.0	108.0	55.0	0.40176377125877943
4288	tinit	local1	0.9	nan	0.5	minmax	no_media	-1.0	0.001	2842.0	47.0	108.0	55.0	0.40176377125877943
1290	tinit	local2	0.1	0.75	0.1	minsum	no_media	-1.0	0.9	2842.0	47.0	108.0	55.0	0.40176377125877943
3888	tinit	local1	0.5	nan	0.5	minmax	no_media	-1.0	0.001	2842.0	47.0	108.0	55.0	0.40176377125877943
3889	tinit	local1	0.5	nan	0.5	minmax	no_media	-1.0	0.5	2842.0	47.0	108.0	55.0	0.40176377125877943
2690	tinit	local2	0.5	0.75	0.75	minsum	no_media	-1.0	0.9	2842.0	47.0	108.0	55.0	0.40176377125877943
4010	tinit	local1	0.75	nan	0.1	minmax	no_media	-1.0	0.9	2842.0	47.0	108.0	55.0	0.40176377125877943
3490	tinit	local1	0.1	nan	0.5	minmax	no_media	-1.0	0.9	2842.0	47.0	108.0	55.0	0.40176377125877943
1810	tinit	local2	0.25	0.75	0.25	minsum	no_media	-1.0	0.9	2842.0	47.0	108.0	55.0	0.40176377125877943
1690	tinit	local2	0.1	0.75	0.25	minsum	no_media	-1.0	0.9	2842.0	47.0	108.0	55.0	0.40176377125877943
210	tinit	local1	0.1	nan	0.1	minsum	no_media	-1.0	0.9	2842.0	47.0	108.0	55.0	0.40176377125877943
5930	tinit	local2	0.5	0.9	0.75	minmax	no_media	-1.0	0.9	2842.0	47.0	108.0	55.0	0.40176377125877943
1835	tinit	local2	0.25	0.75	0.25	minsum	media_gapfill	-0.75	0.999	2666.0	108.0	167.0	111.0	0.4017463574193616
4434	tinit	local2	0.1	0.25	0.1	minmax	media_gapfill	-0.75	0.9	2671.0	103.0	169.0	109.0	0.40171943549822975
454	tinit	local1	0.25	nan	0.25	minsum	no_media	-0.75	0.9	2741.0	33.0	203.0	75.0	0.40162983747713504
12774	fastcore	local2	0.75	0.9	0.9	minmax	no_media	-0.75	0.9	2741.0	33.0	203.0	75.0	0.40162983747713504
11395	fastcore	local2	0.25	0.5	0.25	minmax	media_gapfill	-0.75	0.999	2625.0	149.0	152.0	126.0	0.4014806368400178
11475	fastcore	local2	0.25	0.9	0.25	minmax	media_gapfill	-0.75	0.999	2625.0	149.0	152.0	126.0	0.4014806368400178
11235	fastcore	local2	0.1	0.25	0.25	minmax	media_gapfill	-0.75	0.999	2625.0	149.0	152.0	126.0	0.4014806368400178
11635	fastcore	local2	0.1	0.25	0.5	minmax	media_gapfill	-0.75	0.999	2625.0	149.0	152.0	126.0	0.4014806368400178
3919	tinit	local1	0.5	nan	0.5	minmax	media_gapfill	-0.5	0.999	2527.0	97.0	277.0	151.0	0.4013768669473431
3359	tinit	global	0.75	nan	nan	minmax	media_gapfill	-0.5	0.999	2510.0	114.0	268.0	160.0	0.40131453828276314
12755	fastcore	local2	0.5	0.9	0.9	minmax	media_gapfill	-0.75	0.999	2613.0	161.0	148.0	130.0	0.40127495693217136
9158	fastcore	local2	0.5	0.9	0.75	minsum	media_gapfill	-0.5	0.9	2506.0	118.0	266.0	162.0	0.40120819426690446
1014	tinit	local1	0.9	nan	0.1	minsum	no_media	-0.75	0.9	2744.0	30.0	205.0	73.0	0.40117384591018185
3692	tinit	local1	0.25	nan	0.5	minmax	no_media	-0.75	0.001	2744.0	30.0	205.0	73.0	0.40117384591018185
3652	tinit	local1	0.25	nan	0.25	minmax	no_media	-0.75	0.001	2744.0	30.0	205.0	73.0	0.40117384591018185
3653	tinit	local1	0.25	nan	0.25	minmax	no_media	-0.75	0.5	2744.0	30.0	205.0	73.0	0.40117384591018185
3693	tinit	local1	0.25	nan	0.5	minmax	no_media	-0.75	0.5	2744.0	30.0	205.0	73.0	0.40117384591018185
11518	fastcore	local2	0.5	0.75	0.25	minmax	media_gapfill	-0.5	0.9	2541.0	83.0	285.0	143.0	0.4011083253932404
2374	tinit	local2	0.75	0.9	0.5	minsum	no_media	-0.75	0.9	2747.0	27.0	207.0	71.0	0.4009554445696139
2434	tinit	local2	0.1	0.25	0.75	minsum	media_gapfill	-0.75	0.9	2680.0	94.0	173.0	105.0	0.4006996154195414
11995	fastcore	local2	0.75	0.9	0.5	minmax	media_gapfill	-0.75	0.999	2624.0	150.0	152.0	126.0	0.4004631683398277
2559	tinit	local2	0.1	0.9	0.75	minsum	media_gapfill	-0.5	0.999	2515.0	109.0	271.0	157.0	0.400436373426834
5074	tinit	local2	0.25	0.9	0.25	minmax	media_gapfill	-0.75	0.9	2696.0	78.0	180.0	98.0	0.40041040591952826
9154	fastcore	local2	0.5	0.9	0.75	minsum	media_gapfill	-0.75	0.9	2621.0	153.0	151.0	127.0	0.4003867424665627
893	tinit	local1	0.75	nan	0.5	minsum	no_media	-0.75	0.5	2742.0	32.0	204.0	74.0	0.4001771855307685
892	tinit	local1	0.75	nan	0.5	minsum	no_media	-0.75	0.001	2742.0	32.0	204.0	74.0	0.4001771855307685
11134	fastcore	local2	0.5	0.9	0.1	minmax	no_media	-0.75	0.9	2742.0	32.0	204.0	74.0	0.4001771855307685
6154	tinit	local2	0.1	0.9	0.9	minmax	media_gapfill	-0.75	0.9	2682.0	92.0	174.0	104.0	0.40016662094312505
4474	tinit	local2	0.1	0.5	0.1	minmax	media_gapfill	-0.75	0.9	2682.0	92.0	174.0	104.0	0.40016662094312505
1434	tinit	local2	0.25	0.75	0.1	minsum	media_gapfill	-0.75	0.9	2689.0	85.0	177.0	101.0	0.4001212993415823
5575	tinit	local2	0.75	0.9	0.5	minmax	no_media	-0.75	0.999	2737.0	37.0	201.0	77.0	0.40004520094235596
5275	tinit	local2	0.1	0.5	0.5	minmax	media_gapfill	-0.75	0.999	2662.0	112.0	166.0	112.0	0.39996617580621946
3754	tinit	local1	0.25	nan	0.75	minmax	media_gapfill	-0.75	0.9	2677.0	97.0	172.0	106.0	0.3999155078738566
1675	tinit	local2	0.1	0.5	0.25	minsum	media_gapfill	-0.75	0.999	2667.0	107.0	168.0	110.0	0.3998273046052696
1714	tinit	local2	0.1	0.75	0.25	minsum	media_gapfill	-0.75	0.9	2672.0	102.0	170.0	108.0	0.3998066565444894
2054	tinit	local2	0.1	0.5	0.5	minsum	no_media	-0.75	0.9	2745.0	29.0	206.0	72.0	0.3997828515806587
254	tinit	local1	0.1	nan	0.25	minsum	no_media	-0.75	0.9	2745.0	29.0	206.0	72.0	0.3997828515806587
414	tinit	local1	0.25	nan	0.1	minsum	no_media	-0.75	0.9	2745.0	29.0	206.0	72.0	0.3997828515806587
2454	tinit	local2	0.1	0.5	0.75	minsum	no_media	-0.75	0.9	2745.0	29.0	206.0	72.0	0.3997828515806587
2734	tinit	local2	0.5	0.9	0.75	minsum	no_media	-0.75	0.9	2745.0	29.0	206.0	72.0	0.3997828515806587
614	tinit	local1	0.5	nan	0.1	minsum	no_media	-0.75	0.9	2745.0	29.0	206.0	72.0	0.3997828515806587
2094	tinit	local2	0.1	0.75	0.5	minsum	no_media	-0.75	0.9	2745.0	29.0	206.0	72.0	0.3997828515806587
814	tinit	local1	0.75	nan	0.1	minsum	no_media	-0.75	0.9	2745.0	29.0	206.0	72.0	0.3997828515806587
5889	tinit	local2	0.5	0.75	0.75	minmax	no_media	-1.0	0.5	2846.0	43.0	110.0	53.0	0.3996856826490245
3329	tinit	global	0.75	nan	nan	minmax	no_media	-1.0	0.5	2846.0	43.0	110.0	53.0	0.3996856826490245
4650	tinit	local2	0.25	0.9	0.1	minmax	no_media	-1.0	0.9	2846.0	43.0	110.0	53.0	0.3996856826490245
10409	fastcore	local1	0.75	nan	0.1	minmax	no_media	-1.0	0.5	2846.0	43.0	110.0	53.0	0.3996856826490245
6210	tinit	local2	0.25	0.75	0.9	minmax	no_media	-1.0	0.9	2846.0	43.0	110.0	53.0	0.3996856826490245
2610	tinit	local2	0.25	0.75	0.75	minsum	no_media	-1.0	0.9	2846.0	43.0	110.0	53.0	0.3996856826490245
2128	tinit	local2	0.1	0.9	0.5	minsum	no_media	-1.0	0.001	2846.0	43.0	110.0	53.0	0.3996856826490245
3170	tinit	local2	0.75	0.9	0.9	minsum	no_media	-1.0	0.9	2846.0	43.0	110.0	53.0	0.3996856826490245
3328	tinit	global	0.75	nan	nan	minmax	no_media	-1.0	0.001	2846.0	43.0	110.0	53.0	0.3996856826490245
5729	tinit	local2	0.1	0.9	0.75	minmax	no_media	-1.0	0.5	2846.0	43.0	110.0	53.0	0.3996856826490245
6050	tinit	local2	0.1	0.5	0.9	minmax	no_media	-1.0	0.9	2846.0	43.0	110.0	53.0	0.3996856826490245
5290	tinit	local2	0.1	0.75	0.5	minmax	no_media	-1.0	0.9	2846.0	43.0	110.0	53.0	0.3996856826490245
2129	tinit	local2	0.1	0.9	0.5	minsum	no_media	-1.0	0.5	2846.0	43.0	110.0	53.0	0.3996856826490245
4208	tinit	local1	0.9	nan	0.1	minmax	no_media	-1.0	0.001	2846.0	43.0	110.0	53.0	0.3996856826490245
1890	tinit	local2	0.5	0.75	0.25	minsum	no_media	-1.0	0.9	2846.0	43.0	110.0	53.0	0.3996856826490245
9	tinit	global	0.1	nan	nan	minsum	no_media	-1.0	0.5	2846.0	43.0	110.0	53.0	0.3996856826490245
5649	tinit	local2	0.1	0.5	0.75	minmax	no_media	-1.0	0.5	2846.0	43.0	110.0	53.0	0.3996856826490245
4930	tinit	local2	0.1	0.9	0.25	minmax	no_media	-1.0	0.9	2846.0	43.0	110.0	53.0	0.3996856826490245
4610	tinit	local2	0.25	0.75	0.1	minmax	no_media	-1.0	0.9	2846.0	43.0	110.0	53.0	0.3996856826490245
2248	tinit	local2	0.25	0.9	0.5	minsum	no_media	-1.0	0.001	2846.0	43.0	110.0	53.0	0.3996856826490245
1730	tinit	local2	0.1	0.9	0.25	minsum	no_media	-1.0	0.9	2846.0	43.0	110.0	53.0	0.3996856826490245
4529	tinit	local2	0.1	0.9	0.1	minmax	no_media	-1.0	0.5	2846.0	43.0	110.0	53.0	0.3996856826490245
5810	tinit	local2	0.25	0.75	0.75	minmax	no_media	-1.0	0.9	2846.0	43.0	110.0	53.0	0.3996856826490245
5690	tinit	local2	0.1	0.75	0.75	minmax	no_media	-1.0	0.9	2846.0	43.0	110.0	53.0	0.3996856826490245
5770	tinit	local2	0.25	0.5	0.75	minmax	no_media	-1.0	0.9	2846.0	43.0	110.0	53.0	0.3996856826490245
5888	tinit	local2	0.5	0.75	0.75	minmax	no_media	-1.0	0.001	2846.0	43.0	110.0	53.0	0.3996856826490245
10408	fastcore	local1	0.75	nan	0.1	minmax	no_media	-1.0	0.001	2846.0	43.0	110.0	53.0	0.3996856826490245
2249	tinit	local2	0.25	0.9	0.5	minsum	no_media	-1.0	0.5	2846.0	43.0	110.0	53.0	0.3996856826490245
5728	tinit	local2	0.1	0.9	0.75	minmax	no_media	-1.0	0.001	2846.0	43.0	110.0	53.0	0.3996856826490245
5410	tinit	local2	0.25	0.75	0.5	minmax	no_media	-1.0	0.9	2846.0	43.0	110.0	53.0	0.3996856826490245
4528	tinit	local2	0.1	0.9	0.1	minmax	no_media	-1.0	0.001	2846.0	43.0	110.0	53.0	0.3996856826490245
8	tinit	global	0.1	nan	nan	minsum	no_media	-1.0	0.001	2846.0	43.0	110.0	53.0	0.3996856826490245
4209	tinit	local1	0.9	nan	0.1	minmax	no_media	-1.0	0.5	2846.0	43.0	110.0	53.0	0.3996856826490245
5648	tinit	local2	0.1	0.5	0.75	minmax	no_media	-1.0	0.001	2846.0	43.0	110.0	53.0	0.3996856826490245
5774	tinit	local2	0.25	0.5	0.75	minmax	no_media	-0.75	0.9	2748.0	26.0	208.0	70.0	0.39963789049075726
10413	fastcore	local1	0.75	nan	0.1	minmax	no_media	-0.75	0.5	2748.0	26.0	208.0	70.0	0.39963789049075726
5732	tinit	local2	0.1	0.9	0.75	minmax	no_media	-0.75	0.001	2748.0	26.0	208.0	70.0	0.39963789049075726
10412	fastcore	local1	0.75	nan	0.1	minmax	no_media	-0.75	0.001	2748.0	26.0	208.0	70.0	0.39963789049075726
5733	tinit	local2	0.1	0.9	0.75	minmax	no_media	-0.75	0.5	2748.0	26.0	208.0	70.0	0.39963789049075726
5414	tinit	local2	0.25	0.75	0.5	minmax	no_media	-0.75	0.9	2748.0	26.0	208.0	70.0	0.39963789049075726
2614	tinit	local2	0.25	0.75	0.75	minsum	no_media	-0.75	0.9	2748.0	26.0	208.0	70.0	0.39963789049075726
5294	tinit	local2	0.1	0.75	0.5	minmax	no_media	-0.75	0.9	2748.0	26.0	208.0	70.0	0.39963789049075726
2133	tinit	local2	0.1	0.9	0.5	minsum	no_media	-0.75	0.5	2748.0	26.0	208.0	70.0	0.39963789049075726
2132	tinit	local2	0.1	0.9	0.5	minsum	no_media	-0.75	0.001	2748.0	26.0	208.0	70.0	0.39963789049075726
3332	tinit	global	0.75	nan	nan	minmax	no_media	-0.75	0.001	2748.0	26.0	208.0	70.0	0.39963789049075726
3333	tinit	global	0.75	nan	nan	minmax	no_media	-0.75	0.5	2748.0	26.0	208.0	70.0	0.39963789049075726
5893	tinit	local2	0.5	0.75	0.75	minmax	no_media	-0.75	0.5	2748.0	26.0	208.0	70.0	0.39963789049075726
5892	tinit	local2	0.5	0.75	0.75	minmax	no_media	-0.75	0.001	2748.0	26.0	208.0	70.0	0.39963789049075726
6214	tinit	local2	0.25	0.75	0.9	minmax	no_media	-0.75	0.9	2748.0	26.0	208.0	70.0	0.39963789049075726
5814	tinit	local2	0.25	0.75	0.75	minmax	no_media	-0.75	0.9	2748.0	26.0	208.0	70.0	0.39963789049075726
5694	tinit	local2	0.1	0.75	0.75	minmax	no_media	-0.75	0.9	2748.0	26.0	208.0	70.0	0.39963789049075726
2253	tinit	local2	0.25	0.9	0.5	minsum	no_media	-0.75	0.5	2748.0	26.0	208.0	70.0	0.39963789049075726
1734	tinit	local2	0.1	0.9	0.25	minsum	no_media	-0.75	0.9	2748.0	26.0	208.0	70.0	0.39963789049075726
4533	tinit	local2	0.1	0.9	0.1	minmax	no_media	-0.75	0.5	2748.0	26.0	208.0	70.0	0.39963789049075726
4614	tinit	local2	0.25	0.75	0.1	minmax	no_media	-0.75	0.9	2748.0	26.0	208.0	70.0	0.39963789049075726
4654	tinit	local2	0.25	0.9	0.1	minmax	no_media	-0.75	0.9	2748.0	26.0	208.0	70.0	0.39963789049075726
12	tinit	global	0.1	nan	nan	minsum	no_media	-0.75	0.001	2748.0	26.0	208.0	70.0	0.39963789049075726
5653	tinit	local2	0.1	0.5	0.75	minmax	no_media	-0.75	0.5	2748.0	26.0	208.0	70.0	0.39963789049075726
5652	tinit	local2	0.1	0.5	0.75	minmax	no_media	-0.75	0.001	2748.0	26.0	208.0	70.0	0.39963789049075726
13	tinit	global	0.1	nan	nan	minsum	no_media	-0.75	0.5	2748.0	26.0	208.0	70.0	0.39963789049075726
6054	tinit	local2	0.1	0.5	0.9	minmax	no_media	-0.75	0.9	2748.0	26.0	208.0	70.0	0.39963789049075726
4532	tinit	local2	0.1	0.9	0.1	minmax	no_media	-0.75	0.001	2748.0	26.0	208.0	70.0	0.39963789049075726
4934	tinit	local2	0.1	0.9	0.25	minmax	no_media	-0.75	0.9	2748.0	26.0	208.0	70.0	0.39963789049075726
1894	tinit	local2	0.5	0.75	0.25	minsum	no_media	-0.75	0.9	2748.0	26.0	208.0	70.0	0.39963789049075726
2252	tinit	local2	0.25	0.9	0.5	minsum	no_media	-0.75	0.001	2748.0	26.0	208.0	70.0	0.39963789049075726
8514	fastcore	local2	0.1	0.75	0.5	minsum	media_gapfill	-0.75	0.9	2623.0	151.0	152.0	126.0	0.39945060042337127
12315	fastcore	local2	0.5	0.75	0.75	minmax	media_gapfill	-0.75	0.999	2623.0	151.0	152.0	126.0	0.39945060042337127
2530	tinit	local2	0.1	0.9	0.75	minsum	no_media	-1.0	0.9	2841.0	48.0	108.0	55.0	0.3994454993658549
3689	tinit	local1	0.25	nan	0.5	minmax	no_media	-1.0	0.5	2841.0	48.0	108.0	55.0	0.3994454993658549
2810	tinit	local2	0.1	0.25	0.9	minsum	no_media	-1.0	0.9	2841.0	48.0	108.0	55.0	0.3994454993658549
2970	tinit	local2	0.25	0.5	0.9	minsum	no_media	-1.0	0.9	2841.0	48.0	108.0	55.0	0.3994454993658549
1010	tinit	local1	0.9	nan	0.1	minsum	no_media	-1.0	0.9	2841.0	48.0	108.0	55.0	0.3994454993658549
1370	tinit	local2	0.25	0.5	0.1	minsum	no_media	-1.0	0.9	2841.0	48.0	108.0	55.0	0.3994454993658549
3649	tinit	local1	0.25	nan	0.25	minmax	no_media	-1.0	0.5	2841.0	48.0	108.0	55.0	0.3994454993658549
3688	tinit	local1	0.25	nan	0.5	minmax	no_media	-1.0	0.001	2841.0	48.0	108.0	55.0	0.3994454993658549
3648	tinit	local1	0.25	nan	0.25	minmax	no_media	-1.0	0.001	2841.0	48.0	108.0	55.0	0.3994454993658549
3973	tinit	local1	0.5	nan	0.9	minmax	no_media	-0.75	0.5	2740.0	34.0	203.0	75.0	0.3992922346679924
3972	tinit	local1	0.5	nan	0.9	minmax	no_media	-0.75	0.001	2740.0	34.0	203.0	75.0	0.3992922346679924
1314	tinit	local2	0.1	0.75	0.1	minsum	media_gapfill	-0.75	0.9	2664.0	110.0	167.0	111.0	0.3992651623128942
12439	fastcore	local2	0.1	0.25	0.9	minmax	media_gapfill	-0.5	0.999	2512.0	112.0	270.0	158.0	0.39920369411381595
9679	fastcore	global	0.25	nan	nan	minmax	media_gapfill	-0.5	0.999	2512.0	112.0	270.0	158.0	0.39920369411381595
5874	tinit	local2	0.25	0.9	0.75	minmax	media_gapfill	-0.75	0.9	2669.0	105.0	169.0	109.0	0.39916626742071903
1435	tinit	local2	0.25	0.75	0.1	minsum	media_gapfill	-0.75	0.999	2686.0	88.0	176.0	102.0	0.39915945794453367
9398	fastcore	local2	0.25	0.5	0.9	minsum	media_gapfill	-0.5	0.9	2510.0	114.0	269.0	159.0	0.3991338089782246
5571	tinit	local2	0.75	0.9	0.5	minmax	no_media	-1.0	0.999	2833.0	56.0	105.0	58.0	0.3989353236259648
2554	tinit	local2	0.1	0.9	0.75	minsum	media_gapfill	-0.75	0.9	2708.0	66.0	186.0	92.0	0.3988763542895476
3392	tinit	global	0.9	nan	nan	minmax	media_gapfill	-0.75	0.001	2722.0	52.0	193.0	85.0	0.3988347063381402
3654	tinit	local1	0.25	nan	0.25	minmax	no_media	-0.75	0.9	2743.0	31.0	205.0	73.0	0.39873644769071903
3933	tinit	local1	0.5	nan	0.75	minmax	no_media	-0.75	0.5	2743.0	31.0	205.0	73.0	0.39873644769071903
1054	tinit	local1	0.9	nan	0.25	minsum	no_media	-0.75	0.9	2743.0	31.0	205.0	73.0	0.39873644769071903
10053	fastcore	local1	0.25	nan	0.25	minmax	no_media	-0.75	0.5	2743.0	31.0	205.0	73.0	0.39873644769071903
4093	tinit	local1	0.75	nan	0.5	minmax	no_media	-0.75	0.5	2743.0	31.0	205.0	73.0	0.39873644769071903
3932	tinit	local1	0.5	nan	0.75	minmax	no_media	-0.75	0.001	2743.0	31.0	205.0	73.0	0.39873644769071903
4092	tinit	local1	0.75	nan	0.5	minmax	no_media	-0.75	0.001	2743.0	31.0	205.0	73.0	0.39873644769071903
1254	tinit	local2	0.1	0.5	0.1	minsum	no_media	-0.75	0.9	2743.0	31.0	205.0	73.0	0.39873644769071903
10052	fastcore	local1	0.25	nan	0.25	minmax	no_media	-0.75	0.001	2743.0	31.0	205.0	73.0	0.39873644769071903
6034	tinit	local2	0.1	0.25	0.9	minmax	media_gapfill	-0.75	0.9	2676.0	98.0	172.0	106.0	0.39858882889580394
3755	tinit	local1	0.25	nan	0.75	minmax	media_gapfill	-0.75	0.999	2676.0	98.0	172.0	106.0	0.39858882889580394
1635	tinit	local2	0.1	0.25	0.25	minsum	media_gapfill	-0.75	0.999	2666.0	108.0	168.0	110.0	0.39857683336009164
2475	tinit	local2	0.1	0.5	0.75	minsum	media_gapfill	-0.75	0.999	2666.0	108.0	168.0	110.0	0.39857683336009164
10435	fastcore	local1	0.75	nan	0.1	minmax	media_gapfill	-0.75	0.999	2622.0	152.0	152.0	126.0	0.39844288952399726
448	tinit	local1	0.25	nan	0.25	minsum	no_media	-1.0	0.001	2838.0	51.0	107.0	56.0	0.39840447821676844
10651	fastcore	local1	0.9	nan	0.25	minmax	no_media	-1.0	0.999	2838.0	51.0	107.0	56.0	0.39840447821676844
449	tinit	local1	0.25	nan	0.25	minsum	no_media	-1.0	0.5	2838.0	51.0	107.0	56.0	0.39840447821676844
10650	fastcore	local1	0.9	nan	0.25	minmax	no_media	-1.0	0.9	2838.0	51.0	107.0	56.0	0.39840447821676844
10050	fastcore	local1	0.25	nan	0.25	minmax	no_media	-1.0	0.9	2838.0	51.0	107.0	56.0	0.39840447821676844
6368	tinit	local2	0.75	0.9	0.9	minmax	no_media	-1.0	0.001	2843.0	46.0	109.0	54.0	0.3983126502612738
1488	tinit	local2	0.5	0.75	0.1	minsum	no_media	-1.0	0.001	2843.0	46.0	109.0	54.0	0.3983126502612738
1489	tinit	local2	0.5	0.75	0.1	minsum	no_media	-1.0	0.5	2843.0	46.0	109.0	54.0	0.3983126502612738
6369	tinit	local2	0.75	0.9	0.9	minmax	no_media	-1.0	0.5	2843.0	46.0	109.0	54.0	0.3983126502612738
10839	fastcore	local2	0.1	0.25	0.1	minmax	media_gapfill	-0.5	0.999	2513.0	111.0	271.0	157.0	0.39814755995048046
11359	fastcore	local2	0.1	0.9	0.25	minmax	media_gapfill	-0.5	0.999	2511.0	113.0	270.0	158.0	0.3980728934363763
11879	fastcore	local2	0.25	0.9	0.5	minmax	media_gapfill	-0.5	0.999	2511.0	113.0	270.0	158.0	0.3980728934363763
11959	fastcore	local2	0.5	0.9	0.5	minmax	media_gapfill	-0.5	0.999	2511.0	113.0	270.0	158.0	0.3980728934363763
3315	tinit	global	0.5	nan	nan	minmax	media_gapfill	-0.75	0.999	2663.0	111.0	167.0	111.0	0.39803588568054105
5935	tinit	local2	0.5	0.9	0.75	minmax	no_media	-0.75	0.999	2736.0	38.0	201.0	77.0	0.3978251645032194
10054	fastcore	local1	0.25	nan	0.25	minmax	no_media	-0.75	0.9	2741.0	33.0	204.0	74.0	0.3978064845971425
11894	fastcore	local2	0.5	0.75	0.5	minmax	no_media	-0.75	0.9	2741.0	33.0	204.0	74.0	0.3978064845971425
2492	tinit	local2	0.1	0.75	0.75	minsum	no_media	-0.75	0.001	2741.0	33.0	204.0	74.0	0.3978064845971425
2493	tinit	local2	0.1	0.75	0.75	minsum	no_media	-0.75	0.5	2741.0	33.0	204.0	74.0	0.3978064845971425
4954	tinit	local2	0.1	0.9	0.25	minmax	media_gapfill	-0.75	0.9	2680.0	94.0	174.0	104.0	0.3974376787770271
5934	tinit	local2	0.5	0.9	0.75	minmax	no_media	-0.75	0.9	2744.0	30.0	206.0	72.0	0.3973086166089244
1694	tinit	local2	0.1	0.75	0.25	minsum	no_media	-0.75	0.9	2744.0	30.0	206.0	72.0	0.3973086166089244
1534	tinit	local2	0.5	0.9	0.1	minsum	no_media	-0.75	0.9	2744.0	30.0	206.0	72.0	0.3973086166089244
1814	tinit	local2	0.25	0.75	0.25	minsum	no_media	-0.75	0.9	2744.0	30.0	206.0	72.0	0.3973086166089244
3814	tinit	local1	0.5	nan	0.1	minmax	no_media	-0.75	0.9	2744.0	30.0	206.0	72.0	0.3973086166089244
2694	tinit	local2	0.5	0.75	0.75	minsum	no_media	-0.75	0.9	2744.0	30.0	206.0	72.0	0.3973086166089244
4014	tinit	local1	0.75	nan	0.1	minmax	no_media	-0.75	0.9	2744.0	30.0	206.0	72.0	0.3973086166089244
214	tinit	local1	0.1	nan	0.1	minsum	no_media	-0.75	0.9	2744.0	30.0	206.0	72.0	0.3973086166089244
1294	tinit	local2	0.1	0.75	0.1	minsum	no_media	-0.75	0.9	2744.0	30.0	206.0	72.0	0.3973086166089244
3370	tinit	global	0.9	nan	nan	minmax	no_media	-1.0	0.9	2845.0	44.0	110.0	53.0	0.3972437179956989
4488	tinit	local2	0.1	0.75	0.1	minmax	no_media	-1.0	0.001	2845.0	44.0	110.0	53.0	0.3972437179956989
130	tinit	global	0.75	nan	nan	minsum	no_media	-1.0	0.9	2845.0	44.0	110.0	53.0	0.3972437179956989
6089	tinit	local2	0.1	0.75	0.9	minmax	no_media	-1.0	0.5	2845.0	44.0	110.0	53.0	0.3972437179956989
6010	tinit	local2	0.1	0.25	0.9	minmax	no_media	-1.0	0.9	2845.0	44.0	110.0	53.0	0.3972437179956989
2769	tinit	local2	0.75	0.9	0.75	minsum	no_media	-1.0	0.5	2845.0	44.0	110.0	53.0	0.3972437179956989
2768	tinit	local2	0.75	0.9	0.75	minsum	no_media	-1.0	0.001	2845.0	44.0	110.0	53.0	0.3972437179956989
4489	tinit	local2	0.1	0.75	0.1	minmax	no_media	-1.0	0.5	2845.0	44.0	110.0	53.0	0.3972437179956989
2010	tinit	local2	0.1	0.25	0.5	minsum	no_media	-1.0	0.9	2845.0	44.0	110.0	53.0	0.3972437179956989
5450	tinit	local2	0.25	0.9	0.5	minmax	no_media	-1.0	0.9	2845.0	44.0	110.0	53.0	0.3972437179956989
3290	tinit	global	0.5	nan	nan	minmax	no_media	-1.0	0.9	2845.0	44.0	110.0	53.0	0.3972437179956989
5370	tinit	local2	0.25	0.5	0.5	minmax	no_media	-1.0	0.9	2845.0	44.0	110.0	53.0	0.3972437179956989
3128	tinit	local2	0.5	0.9	0.9	minsum	no_media	-1.0	0.001	2845.0	44.0	110.0	53.0	0.3972437179956989
3129	tinit	local2	0.5	0.9	0.9	minsum	no_media	-1.0	0.5	2845.0	44.0	110.0	53.0	0.3972437179956989
6088	tinit	local2	0.1	0.75	0.9	minmax	no_media	-1.0	0.001	2845.0	44.0	110.0	53.0	0.3972437179956989
4810	tinit	local2	0.1	0.25	0.25	minmax	no_media	-1.0	0.9	2845.0	44.0	110.0	53.0	0.3972437179956989
10208	fastcore	local1	0.5	nan	0.1	minmax	no_media	-1.0	0.001	2845.0	44.0	110.0	53.0	0.3972437179956989
10209	fastcore	local1	0.5	nan	0.1	minmax	no_media	-1.0	0.5	2845.0	44.0	110.0	53.0	0.3972437179956989
3090	tinit	local2	0.5	0.75	0.9	minsum	no_media	-1.0	0.9	2845.0	44.0	110.0	53.0	0.3972437179956989
9678	fastcore	global	0.25	nan	nan	minmax	media_gapfill	-0.5	0.9	2538.0	86.0	285.0	143.0	0.3971770759734072
12438	fastcore	local2	0.1	0.25	0.9	minmax	media_gapfill	-0.5	0.9	2538.0	86.0	285.0	143.0	0.3971770759734072
10649	fastcore	local1	0.9	nan	0.25	minmax	no_media	-1.0	0.5	2840.0	49.0	108.0	55.0	0.3971588834050983
10048	fastcore	local1	0.25	nan	0.25	minmax	no_media	-1.0	0.001	2840.0	49.0	108.0	55.0	0.3971588834050983
3929	tinit	local1	0.5	nan	0.75	minmax	no_media	-1.0	0.5	2840.0	49.0	108.0	55.0	0.3971588834050983
1250	tinit	local2	0.1	0.5	0.1	minsum	no_media	-1.0	0.9	2840.0	49.0	108.0	55.0	0.3971588834050983
2570	tinit	local2	0.25	0.5	0.75	minsum	no_media	-1.0	0.9	2840.0	49.0	108.0	55.0	0.3971588834050983
10049	fastcore	local1	0.25	nan	0.25	minmax	no_media	-1.0	0.5	2840.0	49.0	108.0	55.0	0.3971588834050983
4089	tinit	local1	0.75	nan	0.5	minmax	no_media	-1.0	0.5	2840.0	49.0	108.0	55.0	0.3971588834050983
2330	tinit	local2	0.5	0.9	0.5	minsum	no_media	-1.0	0.9	2840.0	49.0	108.0	55.0	0.3971588834050983
10648	fastcore	local1	0.9	nan	0.25	minmax	no_media	-1.0	0.001	2840.0	49.0	108.0	55.0	0.3971588834050983
3650	tinit	local1	0.25	nan	0.25	minmax	no_media	-1.0	0.9	2840.0	49.0	108.0	55.0	0.3971588834050983
4088	tinit	local1	0.75	nan	0.5	minmax	no_media	-1.0	0.001	2840.0	49.0	108.0	55.0	0.3971588834050983
1410	tinit	local2	0.25	0.75	0.1	minsum	no_media	-1.0	0.9	2840.0	49.0	108.0	55.0	0.3971588834050983
2850	tinit	local2	0.1	0.5	0.9	minsum	no_media	-1.0	0.9	2840.0	49.0	108.0	55.0	0.3971588834050983
1050	tinit	local1	0.9	nan	0.25	minsum	no_media	-1.0	0.9	2840.0	49.0	108.0	55.0	0.3971588834050983
3928	tinit	local1	0.5	nan	0.75	minmax	no_media	-1.0	0.001	2840.0	49.0	108.0	55.0	0.3971588834050983
72	tinit	global	0.25	nan	nan	minsum	media_gapfill	-0.75	0.001	2709.0	65.0	187.0	91.0	0.3970577684595857
4493	tinit	local2	0.1	0.75	0.1	minmax	no_media	-0.75	0.5	2747.0	27.0	208.0	70.0	0.39704853455955175
6093	tinit	local2	0.1	0.75	0.9	minmax	no_media	-0.75	0.5	2747.0	27.0	208.0	70.0	0.39704853455955175
4492	tinit	local2	0.1	0.75	0.1	minmax	no_media	-0.75	0.001	2747.0	27.0	208.0	70.0	0.39704853455955175
2014	tinit	local2	0.1	0.25	0.5	minsum	no_media	-0.75	0.9	2747.0	27.0	208.0	70.0	0.39704853455955175
3294	tinit	global	0.5	nan	nan	minmax	no_media	-0.75	0.9	2747.0	27.0	208.0	70.0	0.39704853455955175
6014	tinit	local2	0.1	0.25	0.9	minmax	no_media	-0.75	0.9	2747.0	27.0	208.0	70.0	0.39704853455955175
10212	fastcore	local1	0.5	nan	0.1	minmax	no_media	-0.75	0.001	2747.0	27.0	208.0	70.0	0.39704853455955175
3374	tinit	global	0.9	nan	nan	minmax	no_media	-0.75	0.9	2747.0	27.0	208.0	70.0	0.39704853455955175
5454	tinit	local2	0.25	0.9	0.5	minmax	no_media	-0.75	0.9	2747.0	27.0	208.0	70.0	0.39704853455955175
5374	tinit	local2	0.25	0.5	0.5	minmax	no_media	-0.75	0.9	2747.0	27.0	208.0	70.0	0.39704853455955175
3094	tinit	local2	0.5	0.75	0.9	minsum	no_media	-0.75	0.9	2747.0	27.0	208.0	70.0	0.39704853455955175
6092	tinit	local2	0.1	0.75	0.9	minmax	no_media	-0.75	0.001	2747.0	27.0	208.0	70.0	0.39704853455955175
4814	tinit	local2	0.1	0.25	0.25	minmax	no_media	-0.75	0.9	2747.0	27.0	208.0	70.0	0.39704853455955175
10213	fastcore	local1	0.5	nan	0.1	minmax	no_media	-0.75	0.5	2747.0	27.0	208.0	70.0	0.39704853455955175
12079	fastcore	local2	0.1	0.5	0.75	minmax	media_gapfill	-0.5	0.999	2512.0	112.0	271.0	157.0	0.3970114376358809
12734	fastcore	local2	0.5	0.9	0.9	minmax	no_media	-0.75	0.9	2739.0	35.0	203.0	75.0	0.3969841894898665
11534	fastcore	local2	0.5	0.9	0.25	minmax	no_media	-0.75	0.9	2739.0	35.0	203.0	75.0	0.3969841894898665
3393	tinit	global	0.9	nan	nan	minmax	media_gapfill	-0.75	0.5	2721.0	53.0	193.0	85.0	0.3969559938467256
11719	fastcore	local2	0.1	0.75	0.5	minmax	media_gapfill	-0.5	0.999	2510.0	114.0	270.0	158.0	0.39694748193053037
11479	fastcore	local2	0.25	0.9	0.25	minmax	media_gapfill	-0.5	0.999	2508.0	116.0	269.0	159.0	0.39689863800644726
11399	fastcore	local2	0.25	0.5	0.25	minmax	media_gapfill	-0.5	0.999	2508.0	116.0	269.0	159.0	0.39689863800644726
11478	fastcore	local2	0.25	0.9	0.25	minmax	media_gapfill	-0.5	0.9	2536.0	88.0	284.0	144.0	0.396873179062854
10439	fastcore	local1	0.75	nan	0.1	minmax	media_gapfill	-0.5	0.999	2506.0	118.0	268.0	160.0	0.3968644659031026
5931	tinit	local2	0.5	0.9	0.75	minmax	no_media	-1.0	0.999	2832.0	57.0	105.0	58.0	0.39685593519487344
2435	tinit	local2	0.1	0.25	0.75	minsum	media_gapfill	-0.75	0.999	2677.0	97.0	173.0	105.0	0.3966705832635603
6114	tinit	local2	0.1	0.75	0.9	minmax	media_gapfill	-0.75	0.9	2667.0	107.0	169.0	109.0	0.39664510434115957
6074	tinit	local2	0.1	0.5	0.9	minmax	media_gapfill	-0.75	0.9	2667.0	107.0	169.0	109.0	0.39664510434115957
2714	tinit	local2	0.5	0.75	0.75	minsum	media_gapfill	-0.75	0.9	2672.0	102.0	171.0	107.0	0.39659352742942505
12275	fastcore	local2	0.25	0.9	0.75	minmax	media_gapfill	-0.75	0.999	2620.0	154.0	152.0	126.0	0.3964418672131183
12235	fastcore	local2	0.25	0.75	0.75	minmax	media_gapfill	-0.75	0.999	2620.0	154.0	152.0	126.0	0.3964418672131183
10075	fastcore	local1	0.25	nan	0.25	minmax	media_gapfill	-0.75	0.999	2620.0	154.0	152.0	126.0	0.3964418672131183
9715	fastcore	global	0.5	nan	nan	minmax	media_gapfill	-0.75	0.999	2620.0	154.0	152.0	126.0	0.3964418672131183
10915	fastcore	local2	0.1	0.75	0.1	minmax	media_gapfill	-0.75	0.999	2620.0	154.0	152.0	126.0	0.3964418672131183
12195	fastcore	local2	0.25	0.5	0.75	minmax	media_gapfill	-0.75	0.999	2620.0	154.0	152.0	126.0	0.3964418672131183
5955	tinit	local2	0.5	0.9	0.75	minmax	media_gapfill	-0.75	0.999	2659.0	115.0	166.0	112.0	0.39633938939500796
6395	tinit	local2	0.75	0.9	0.9	minmax	media_gapfill	-0.75	0.999	2659.0	115.0	166.0	112.0	0.39633938939500796
9852	fastcore	local1	0.1	nan	0.25	minmax	no_media	-0.75	0.001	2742.0	32.0	205.0	73.0	0.39633138825659936
9853	fastcore	local1	0.1	nan	0.25	minmax	no_media	-0.75	0.5	2742.0	32.0	205.0	73.0	0.39633138825659936
4214	tinit	local1	0.9	nan	0.1	minmax	no_media	-0.75	0.9	2742.0	32.0	205.0	73.0	0.39633138825659936
10452	fastcore	local1	0.75	nan	0.25	minmax	no_media	-0.75	0.001	2742.0	32.0	205.0	73.0	0.39633138825659936
10453	fastcore	local1	0.75	nan	0.25	minmax	no_media	-0.75	0.5	2742.0	32.0	205.0	73.0	0.39633138825659936
3894	tinit	local1	0.5	nan	0.5	minmax	no_media	-0.75	0.9	2742.0	32.0	205.0	73.0	0.39633138825659936
12714	fastcore	local2	0.5	0.75	0.9	minmax	media_gapfill	-0.75	0.9	2640.0	134.0	159.0	119.0	0.3962906484908065
11034	fastcore	local2	0.25	0.75	0.1	minmax	media_gapfill	-0.75	0.9	2640.0	134.0	159.0	119.0	0.3962906484908065
450	tinit	local1	0.25	nan	0.25	minsum	no_media	-1.0	0.9	2837.0	52.0	107.0	56.0	0.3962018183049045
9850	fastcore	local1	0.1	nan	0.25	minmax	no_media	-1.0	0.9	2837.0	52.0	107.0	56.0	0.3962018183049045
12770	fastcore	local2	0.75	0.9	0.9	minmax	no_media	-1.0	0.9	2837.0	52.0	107.0	56.0	0.3962018183049045
10450	fastcore	local1	0.75	nan	0.25	minmax	no_media	-1.0	0.9	2837.0	52.0	107.0	56.0	0.3962018183049045
3035	tinit	local2	0.25	0.75	0.9	minsum	media_gapfill	-0.75	0.999	2664.0	110.0	168.0	110.0	0.3960989351936501
2994	tinit	local2	0.25	0.5	0.9	minsum	media_gapfill	-0.75	0.9	2664.0	110.0	168.0	110.0	0.3960989351936501
3314	tinit	global	0.5	nan	nan	minmax	media_gapfill	-0.75	0.9	2679.0	95.0	174.0	104.0	0.39608716746315475
1715	tinit	local2	0.1	0.75	0.25	minsum	media_gapfill	-0.75	0.999	2669.0	105.0	170.0	108.0	0.3959695364669222
6169	tinit	local2	0.25	0.5	0.9	minmax	no_media	-1.0	0.5	2842.0	47.0	109.0	54.0	0.39596796183573263
6168	tinit	local2	0.25	0.5	0.9	minmax	no_media	-1.0	0.001	2842.0	47.0	109.0	54.0	0.39596796183573263
275	tinit	local1	0.1	nan	0.25	minsum	media_gapfill	-0.75	0.999	2634.0	140.0	157.0	121.0	0.39590547958579114
2774	tinit	local2	0.75	0.9	0.75	minsum	no_media	-0.75	0.9	2745.0	29.0	207.0	71.0	0.3958947677710595
12759	fastcore	local2	0.5	0.9	0.9	minmax	media_gapfill	-0.5	0.999	2497.0	127.0	264.0	164.0	0.39580497243018575
11999	fastcore	local2	0.75	0.9	0.5	minmax	media_gapfill	-0.5	0.999	2507.0	117.0	269.0	159.0	0.39578891973548286
7552	fastcore	local1	0.9	nan	0.75	minsum	media_gapfill	-0.75	0.001	2628.0	146.0	155.0	123.0	0.3956405827781694
8475	fastcore	local2	0.1	0.5	0.5	minsum	media_gapfill	-0.75	0.999	2607.0	167.0	148.0	130.0	0.3955334657786183
11174	fastcore	local2	0.75	0.9	0.1	minmax	no_media	-0.75	0.9	2740.0	34.0	204.0	74.0	0.39546632722964303
10454	fastcore	local1	0.75	nan	0.25	minmax	no_media	-0.75	0.9	2740.0	34.0	204.0	74.0	0.39546632722964303
11574	fastcore	local2	0.75	0.9	0.25	minmax	no_media	-0.75	0.9	2740.0	34.0	204.0	74.0	0.39546632722964303
11854	fastcore	local2	0.25	0.9	0.5	minmax	no_media	-0.75	0.9	2740.0	34.0	204.0	74.0	0.39546632722964303
9854	fastcore	local1	0.1	nan	0.25	minmax	no_media	-0.75	0.9	2740.0	34.0	204.0	74.0	0.39546632722964303
9734	fastcore	global	0.75	nan	nan	minmax	no_media	-0.75	0.9	2740.0	34.0	204.0	74.0	0.39546632722964303
6514	fastcore	global	0.5	nan	nan	minsum	media_gapfill	-0.75	0.9	2619.0	155.0	152.0	126.0	0.3954484713456526
12115	fastcore	local2	0.1	0.75	0.75	minmax	media_gapfill	-0.75	0.999	2619.0	155.0	152.0	126.0	0.3954484713456526
11315	fastcore	local2	0.1	0.75	0.25	minmax	media_gapfill	-0.75	0.999	2619.0	155.0	152.0	126.0	0.3954484713456526
3235	tinit	global	0.1	nan	nan	minmax	media_gapfill	-0.75	0.999	2666.0	108.0	169.0	109.0	0.3953962969084596
1674	tinit	local2	0.1	0.5	0.25	minsum	media_gapfill	-0.75	0.9	2676.0	98.0	173.0	105.0	0.39534552408623275
4794	tinit	local2	0.75	0.9	0.1	minmax	media_gapfill	-0.75	0.9	2676.0	98.0	173.0	105.0	0.39534552408623275
6274	tinit	local2	0.25	0.9	0.9	minmax	media_gapfill	-0.75	0.9	2671.0	103.0	171.0	107.0	0.3953079546178506
10955	fastcore	local2	0.1	0.9	0.1	minmax	media_gapfill	-0.75	0.999	2639.0	135.0	159.0	119.0	0.395204934366754
11675	fastcore	local2	0.1	0.5	0.5	minmax	media_gapfill	-0.75	0.999	2639.0	135.0	159.0	119.0	0.395204934366754
4514	tinit	local2	0.1	0.75	0.1	minmax	media_gapfill	-0.75	0.9	2697.0	77.0	182.0	96.0	0.3951534045487354
3890	tinit	local1	0.5	nan	0.5	minmax	no_media	-1.0	0.9	2839.0	50.0	108.0	55.0	0.39490317506758427
9849	fastcore	local1	0.1	nan	0.25	minmax	no_media	-1.0	0.5	2839.0	50.0	108.0	55.0	0.39490317506758427
10449	fastcore	local1	0.75	nan	0.25	minmax	no_media	-1.0	0.5	2839.0	50.0	108.0	55.0	0.39490317506758427
9848	fastcore	local1	0.1	nan	0.25	minmax	no_media	-1.0	0.001	2839.0	50.0	108.0	55.0	0.39490317506758427
10448	fastcore	local1	0.75	nan	0.25	minmax	no_media	-1.0	0.001	2839.0	50.0	108.0	55.0	0.39490317506758427
4210	tinit	local1	0.9	nan	0.1	minmax	no_media	-1.0	0.9	2839.0	50.0	108.0	55.0	0.39490317506758427
2130	tinit	local2	0.1	0.9	0.5	minsum	no_media	-1.0	0.9	2839.0	50.0	108.0	55.0	0.39490317506758427
2974	tinit	local2	0.25	0.5	0.9	minsum	no_media	-0.75	0.9	2743.0	31.0	206.0	72.0	0.39486786133174795
1374	tinit	local2	0.25	0.5	0.1	minsum	no_media	-0.75	0.9	2743.0	31.0	206.0	72.0	0.39486786133174795
2534	tinit	local2	0.1	0.9	0.75	minsum	no_media	-0.75	0.9	2743.0	31.0	206.0	72.0	0.39486786133174795
2814	tinit	local2	0.1	0.25	0.9	minsum	no_media	-0.75	0.9	2743.0	31.0	206.0	72.0	0.39486786133174795
4530	tinit	local2	0.1	0.9	0.1	minmax	no_media	-1.0	0.9	2844.0	45.0	110.0	53.0	0.39483718561426284
11128	fastcore	local2	0.5	0.9	0.1	minmax	no_media	-1.0	0.001	2844.0	45.0	110.0	53.0	0.39483718561426284
2370	tinit	local2	0.75	0.9	0.5	minsum	no_media	-1.0	0.9	2844.0	45.0	110.0	53.0	0.39483718561426284
10009	fastcore	local1	0.25	nan	0.1	minmax	no_media	-1.0	0.5	2844.0	45.0	110.0	53.0	0.39483718561426284
10008	fastcore	local1	0.25	nan	0.1	minmax	no_media	-1.0	0.001	2844.0	45.0	110.0	53.0	0.39483718561426284
11369	fastcore	local2	0.25	0.5	0.25	minmax	no_media	-1.0	0.5	2844.0	45.0	110.0	53.0	0.39483718561426284
11368	fastcore	local2	0.25	0.5	0.25	minmax	no_media	-1.0	0.001	2844.0	45.0	110.0	53.0	0.39483718561426284
12328	fastcore	local2	0.5	0.9	0.75	minmax	no_media	-1.0	0.001	2844.0	45.0	110.0	53.0	0.39483718561426284
9768	fastcore	global	0.9	nan	nan	minmax	no_media	-1.0	0.001	2844.0	45.0	110.0	53.0	0.39483718561426284
11129	fastcore	local2	0.5	0.9	0.1	minmax	no_media	-1.0	0.5	2844.0	45.0	110.0	53.0	0.39483718561426284
12129	fastcore	local2	0.1	0.9	0.75	minmax	no_media	-1.0	0.5	2844.0	45.0	110.0	53.0	0.39483718561426284
12128	fastcore	local2	0.1	0.9	0.75	minmax	no_media	-1.0	0.001	2844.0	45.0	110.0	53.0	0.39483718561426284
12329	fastcore	local2	0.5	0.9	0.75	minmax	no_media	-1.0	0.5	2844.0	45.0	110.0	53.0	0.39483718561426284
9769	fastcore	global	0.9	nan	nan	minmax	no_media	-1.0	0.5	2844.0	45.0	110.0	53.0	0.39483718561426284
5890	tinit	local2	0.5	0.75	0.75	minmax	no_media	-1.0	0.9	2844.0	45.0	110.0	53.0	0.39483718561426284
5650	tinit	local2	0.1	0.5	0.75	minmax	no_media	-1.0	0.9	2844.0	45.0	110.0	53.0	0.39483718561426284
11969	fastcore	local2	0.75	0.9	0.5	minmax	no_media	-1.0	0.5	2844.0	45.0	110.0	53.0	0.39483718561426284
11529	fastcore	local2	0.5	0.9	0.25	minmax	no_media	-1.0	0.5	2844.0	45.0	110.0	53.0	0.39483718561426284
11528	fastcore	local2	0.5	0.9	0.25	minmax	no_media	-1.0	0.001	2844.0	45.0	110.0	53.0	0.39483718561426284
9809	fastcore	local1	0.1	nan	0.1	minmax	no_media	-1.0	0.5	2844.0	45.0	110.0	53.0	0.39483718561426284
11728	fastcore	local2	0.1	0.9	0.5	minmax	no_media	-1.0	0.001	2844.0	45.0	110.0	53.0	0.39483718561426284
4850	tinit	local2	0.1	0.5	0.25	minmax	no_media	-1.0	0.9	2844.0	45.0	110.0	53.0	0.39483718561426284
10609	fastcore	local1	0.9	nan	0.1	minmax	no_media	-1.0	0.5	2844.0	45.0	110.0	53.0	0.39483718561426284
12768	fastcore	local2	0.75	0.9	0.9	minmax	no_media	-1.0	0.001	2844.0	45.0	110.0	53.0	0.39483718561426284
11729	fastcore	local2	0.1	0.9	0.5	minmax	no_media	-1.0	0.5	2844.0	45.0	110.0	53.0	0.39483718561426284
11649	fastcore	local2	0.1	0.5	0.5	minmax	no_media	-1.0	0.5	2844.0	45.0	110.0	53.0	0.39483718561426284
9808	fastcore	local1	0.1	nan	0.1	minmax	no_media	-1.0	0.001	2844.0	45.0	110.0	53.0	0.39483718561426284
5730	tinit	local2	0.1	0.9	0.75	minmax	no_media	-1.0	0.9	2844.0	45.0	110.0	53.0	0.39483718561426284
12769	fastcore	local2	0.75	0.9	0.9	minmax	no_media	-1.0	0.5	2844.0	45.0	110.0	53.0	0.39483718561426284
10608	fastcore	local1	0.9	nan	0.1	minmax	no_media	-1.0	0.001	2844.0	45.0	110.0	53.0	0.39483718561426284
3330	tinit	global	0.75	nan	nan	minmax	no_media	-1.0	0.9	2844.0	45.0	110.0	53.0	0.39483718561426284
10929	fastcore	local2	0.1	0.9	0.1	minmax	no_media	-1.0	0.5	2844.0	45.0	110.0	53.0	0.39483718561426284
11968	fastcore	local2	0.75	0.9	0.5	minmax	no_media	-1.0	0.001	2844.0	45.0	110.0	53.0	0.39483718561426284
10928	fastcore	local2	0.1	0.9	0.1	minmax	no_media	-1.0	0.001	2844.0	45.0	110.0	53.0	0.39483718561426284
11648	fastcore	local2	0.1	0.5	0.5	minmax	no_media	-1.0	0.001	2844.0	45.0	110.0	53.0	0.39483718561426284
12039	fastcore	local2	0.1	0.25	0.75	minmax	media_gapfill	-0.5	0.999	2510.0	114.0	271.0	157.0	0.39475551062903275
12355	fastcore	local2	0.5	0.9	0.75	minmax	media_gapfill	-0.75	0.999	2630.0	144.0	156.0	122.0	0.39471715003471597
1554	tinit	local2	0.5	0.9	0.1	minsum	media_gapfill	-0.75	0.9	2668.0	106.0	170.0	108.0	0.39470666830451545
1092	tinit	local1	0.9	nan	0.5	minsum	no_media	-0.75	0.001	2738.0	36.0	203.0	75.0	0.3947050433082078
9694	fastcore	global	0.5	nan	nan	minmax	no_media	-0.75	0.9	2738.0	36.0	203.0	75.0	0.3947050433082078
11494	fastcore	local2	0.5	0.75	0.25	minmax	no_media	-0.75	0.9	2738.0	36.0	203.0	75.0	0.3947050433082078
12694	fastcore	local2	0.5	0.75	0.9	minmax	no_media	-0.75	0.9	2738.0	36.0	203.0	75.0	0.3947050433082078
1093	tinit	local1	0.9	nan	0.5	minsum	no_media	-0.75	0.5	2738.0	36.0	203.0	75.0	0.3947050433082078
635	tinit	local1	0.5	nan	0.1	minsum	media_gapfill	-0.75	0.999	2624.0	150.0	154.0	124.0	0.39453600088995855
5734	tinit	local2	0.1	0.9	0.75	minmax	no_media	-0.75	0.9	2746.0	28.0	208.0	70.0	0.39449606776528523
11653	fastcore	local2	0.1	0.5	0.5	minmax	no_media	-0.75	0.5	2746.0	28.0	208.0	70.0	0.39449606776528523
5894	tinit	local2	0.5	0.75	0.75	minmax	no_media	-0.75	0.9	2746.0	28.0	208.0	70.0	0.39449606776528523
10013	fastcore	local1	0.25	nan	0.1	minmax	no_media	-0.75	0.5	2746.0	28.0	208.0	70.0	0.39449606776528523
11652	fastcore	local2	0.1	0.5	0.5	minmax	no_media	-0.75	0.001	2746.0	28.0	208.0	70.0	0.39449606776528523
9812	fastcore	local1	0.1	nan	0.1	minmax	no_media	-0.75	0.001	2746.0	28.0	208.0	70.0	0.39449606776528523
11532	fastcore	local2	0.5	0.9	0.25	minmax	no_media	-0.75	0.001	2746.0	28.0	208.0	70.0	0.39449606776528523
11533	fastcore	local2	0.5	0.9	0.25	minmax	no_media	-0.75	0.5	2746.0	28.0	208.0	70.0	0.39449606776528523
10933	fastcore	local2	0.1	0.9	0.1	minmax	no_media	-0.75	0.5	2746.0	28.0	208.0	70.0	0.39449606776528523
4854	tinit	local2	0.1	0.5	0.25	minmax	no_media	-0.75	0.9	2746.0	28.0	208.0	70.0	0.39449606776528523
12132	fastcore	local2	0.1	0.9	0.75	minmax	no_media	-0.75	0.001	2746.0	28.0	208.0	70.0	0.39449606776528523
12133	fastcore	local2	0.1	0.9	0.75	minmax	no_media	-0.75	0.5	2746.0	28.0	208.0	70.0	0.39449606776528523
10612	fastcore	local1	0.9	nan	0.1	minmax	no_media	-0.75	0.001	2746.0	28.0	208.0	70.0	0.39449606776528523
11132	fastcore	local2	0.5	0.9	0.1	minmax	no_media	-0.75	0.001	2746.0	28.0	208.0	70.0	0.39449606776528523
9773	fastcore	global	0.9	nan	nan	minmax	no_media	-0.75	0.5	2746.0	28.0	208.0	70.0	0.39449606776528523
3334	tinit	global	0.75	nan	nan	minmax	no_media	-0.75	0.9	2746.0	28.0	208.0	70.0	0.39449606776528523
10012	fastcore	local1	0.25	nan	0.1	minmax	no_media	-0.75	0.001	2746.0	28.0	208.0	70.0	0.39449606776528523
11973	fastcore	local2	0.75	0.9	0.5	minmax	no_media	-0.75	0.5	2746.0	28.0	208.0	70.0	0.39449606776528523
12332	fastcore	local2	0.5	0.9	0.75	minmax	no_media	-0.75	0.001	2746.0	28.0	208.0	70.0	0.39449606776528523
9772	fastcore	global	0.9	nan	nan	minmax	no_media	-0.75	0.001	2746.0	28.0	208.0	70.0	0.39449606776528523
11373	fastcore	local2	0.25	0.5	0.25	minmax	no_media	-0.75	0.5	2746.0	28.0	208.0	70.0	0.39449606776528523
11372	fastcore	local2	0.25	0.5	0.25	minmax	no_media	-0.75	0.001	2746.0	28.0	208.0	70.0	0.39449606776528523
9813	fastcore	local1	0.1	nan	0.1	minmax	no_media	-0.75	0.5	2746.0	28.0	208.0	70.0	0.39449606776528523
12773	fastcore	local2	0.75	0.9	0.9	minmax	no_media	-0.75	0.5	2746.0	28.0	208.0	70.0	0.39449606776528523
12772	fastcore	local2	0.75	0.9	0.9	minmax	no_media	-0.75	0.001	2746.0	28.0	208.0	70.0	0.39449606776528523
5654	tinit	local2	0.1	0.5	0.75	minmax	no_media	-0.75	0.9	2746.0	28.0	208.0	70.0	0.39449606776528523
4534	tinit	local2	0.1	0.9	0.1	minmax	no_media	-0.75	0.9	2746.0	28.0	208.0	70.0	0.39449606776528523
11133	fastcore	local2	0.5	0.9	0.1	minmax	no_media	-0.75	0.5	2746.0	28.0	208.0	70.0	0.39449606776528523
10613	fastcore	local1	0.9	nan	0.1	minmax	no_media	-0.75	0.5	2746.0	28.0	208.0	70.0	0.39449606776528523
11733	fastcore	local2	0.1	0.9	0.5	minmax	no_media	-0.75	0.5	2746.0	28.0	208.0	70.0	0.39449606776528523
11732	fastcore	local2	0.1	0.9	0.5	minmax	no_media	-0.75	0.001	2746.0	28.0	208.0	70.0	0.39449606776528523
11972	fastcore	local2	0.75	0.9	0.5	minmax	no_media	-0.75	0.001	2746.0	28.0	208.0	70.0	0.39449606776528523
10932	fastcore	local2	0.1	0.9	0.1	minmax	no_media	-0.75	0.001	2746.0	28.0	208.0	70.0	0.39449606776528523
12333	fastcore	local2	0.5	0.9	0.75	minmax	no_media	-0.75	0.5	2746.0	28.0	208.0	70.0	0.39449606776528523
11275	fastcore	local2	0.1	0.5	0.25	minmax	media_gapfill	-0.75	0.999	2618.0	156.0	152.0	126.0	0.3944597635664824
1994	tinit	local2	0.75	0.9	0.25	minsum	media_gapfill	-0.75	0.9	2665.0	109.0	169.0	109.0	0.39415522031172295
3969	tinit	local1	0.5	nan	0.9	minmax	no_media	-1.0	0.5	2836.0	53.0	107.0	56.0	0.394027804699521
3768	tinit	local1	0.25	nan	0.9	minmax	no_media	-1.0	0.001	2836.0	53.0	107.0	56.0	0.394027804699521
3769	tinit	local1	0.25	nan	0.9	minmax	no_media	-1.0	0.5	2836.0	53.0	107.0	56.0	0.394027804699521
3968	tinit	local1	0.5	nan	0.9	minmax	no_media	-1.0	0.001	2836.0	53.0	107.0	56.0	0.394027804699521
3532	tinit	local1	0.1	nan	0.75	minmax	no_media	-0.75	0.001	2741.0	33.0	205.0	73.0	0.3939579128439373
3533	tinit	local1	0.1	nan	0.75	minmax	no_media	-0.75	0.5	2741.0	33.0	205.0	73.0	0.3939579128439373
4332	tinit	local1	0.9	nan	0.75	minmax	no_media	-0.75	0.001	2741.0	33.0	205.0	73.0	0.3939579128439373
4333	tinit	local1	0.9	nan	0.75	minmax	no_media	-0.75	0.5	2741.0	33.0	205.0	73.0	0.3939579128439373
2894	tinit	local2	0.1	0.75	0.9	minsum	no_media	-0.75	0.9	2741.0	33.0	205.0	73.0	0.3939579128439373
3398	tinit	global	0.9	nan	nan	minmax	media_gapfill	-0.5	0.9	2559.0	65.0	299.0	129.0	0.3937059043237168
6370	tinit	local2	0.75	0.9	0.9	minmax	no_media	-1.0	0.9	2841.0	48.0	109.0	54.0	0.39365591832966434
2888	tinit	local2	0.1	0.75	0.9	minsum	no_media	-1.0	0.001	2841.0	48.0	109.0	54.0	0.39365591832966434
2889	tinit	local2	0.1	0.75	0.9	minsum	no_media	-1.0	0.5	2841.0	48.0	109.0	54.0	0.39365591832966434
1490	tinit	local2	0.5	0.75	0.1	minsum	no_media	-1.0	0.9	2841.0	48.0	109.0	54.0	0.39365591832966434
1928	tinit	local2	0.5	0.9	0.25	minsum	no_media	-1.0	0.001	2841.0	48.0	109.0	54.0	0.39365591832966434
1929	tinit	local2	0.5	0.9	0.25	minsum	no_media	-1.0	0.5	2841.0	48.0	109.0	54.0	0.39365591832966434
10999	fastcore	local2	0.25	0.5	0.1	minmax	media_gapfill	-0.5	0.999	2509.0	115.0	271.0	157.0	0.39363560736833253
4519	tinit	local2	0.1	0.75	0.1	minmax	media_gapfill	-0.5	0.999	2507.0	117.0	270.0	158.0	0.3936030991042695
7553	fastcore	local1	0.9	nan	0.75	minsum	media_gapfill	-0.75	0.5	2626.0	148.0	155.0	123.0	0.39359035189972913
8158	fastcore	local2	0.1	0.9	0.25	minsum	media_gapfill	-0.5	0.9	2505.0	119.0	269.0	159.0	0.39358498502407574
6518	fastcore	global	0.5	nan	nan	minsum	media_gapfill	-0.5	0.9	2503.0	121.0	268.0	160.0	0.39358085001498194
8554	fastcore	local2	0.1	0.9	0.5	minsum	media_gapfill	-0.75	0.9	2614.0	160.0	151.0	127.0	0.3934865296210752
9514	fastcore	local2	0.5	0.75	0.9	minsum	media_gapfill	-0.75	0.9	2617.0	157.0	152.0	126.0	0.3934757029356949
8634	fastcore	local2	0.25	0.75	0.5	minsum	media_gapfill	-0.75	0.9	2617.0	157.0	152.0	126.0	0.3934757029356949
11835	fastcore	local2	0.25	0.75	0.5	minmax	media_gapfill	-0.75	0.999	2617.0	157.0	152.0	126.0	0.3934757029356949
2914	tinit	local2	0.1	0.75	0.9	minsum	media_gapfill	-0.75	0.9	2672.0	102.0	172.0	106.0	0.39336874460526555
3772	tinit	local1	0.25	nan	0.9	minmax	no_media	-0.75	0.001	2739.0	35.0	204.0	74.0	0.3931560203042691
894	tinit	local1	0.75	nan	0.5	minsum	no_media	-0.75	0.9	2739.0	35.0	204.0	74.0	0.3931560203042691
3773	tinit	local1	0.25	nan	0.9	minmax	no_media	-0.75	0.5	2739.0	35.0	204.0	74.0	0.3931560203042691
895	tinit	local1	0.75	nan	0.5	minsum	no_media	-0.75	0.999	2739.0	35.0	204.0	74.0	0.3931560203042691
5514	tinit	local2	0.5	0.75	0.5	minmax	media_gapfill	-0.75	0.9	2679.0	95.0	175.0	103.0	0.3928144080705755
6354	tinit	local2	0.5	0.9	0.9	minmax	media_gapfill	-0.75	0.9	2669.0	105.0	171.0	107.0	0.39276142023409844
5515	tinit	local2	0.5	0.75	0.5	minmax	media_gapfill	-0.75	0.999	2669.0	105.0	171.0	107.0	0.39276142023409844
6194	tinit	local2	0.25	0.5	0.9	minmax	media_gapfill	-0.75	0.9	2674.0	100.0	173.0	105.0	0.39272168368493776
11130	fastcore	local2	0.5	0.9	0.1	minmax	no_media	-1.0	0.9	2838.0	51.0	108.0	55.0	0.3926776506992902
888	tinit	local1	0.75	nan	0.5	minsum	no_media	-1.0	0.001	2838.0	51.0	108.0	55.0	0.3926776506992902
3528	tinit	local1	0.1	nan	0.75	minmax	no_media	-1.0	0.001	2838.0	51.0	108.0	55.0	0.3926776506992902
4328	tinit	local1	0.9	nan	0.75	minmax	no_media	-1.0	0.001	2838.0	51.0	108.0	55.0	0.3926776506992902
4329	tinit	local1	0.9	nan	0.75	minmax	no_media	-1.0	0.5	2838.0	51.0	108.0	55.0	0.3926776506992902
889	tinit	local1	0.75	nan	0.5	minsum	no_media	-1.0	0.5	2838.0	51.0	108.0	55.0	0.3926776506992902
3529	tinit	local1	0.1	nan	0.75	minmax	no_media	-1.0	0.5	2838.0	51.0	108.0	55.0	0.3926776506992902
675	tinit	local1	0.5	nan	0.25	minsum	media_gapfill	-0.75	0.999	2645.0	129.0	162.0	116.0	0.39261573247883647
9995	fastcore	local1	0.1	nan	0.9	minmax	media_gapfill	-0.75	0.999	2625.0	149.0	155.0	123.0	0.39257277596004786
5398	tinit	local2	0.25	0.5	0.5	minmax	media_gapfill	-0.5	0.9	2550.0	74.0	294.0	134.0	0.3925307704924082
2234	tinit	local2	0.25	0.75	0.5	minsum	media_gapfill	-0.75	0.9	2686.0	88.0	178.0	100.0	0.3925270482261056
9114	fastcore	local2	0.5	0.75	0.75	minsum	media_gapfill	-0.75	0.9	2613.0	161.0	151.0	127.0	0.3925190331926631
11195	fastcore	local2	0.75	0.9	0.1	minmax	media_gapfill	-0.75	0.999	2616.0	158.0	152.0	126.0	0.3924962490139924
9635	fastcore	global	0.1	nan	nan	minmax	media_gapfill	-0.75	0.999	2616.0	158.0	152.0	126.0	0.3924962490139924
11595	fastcore	local2	0.75	0.9	0.25	minmax	media_gapfill	-0.75	0.999	2616.0	158.0	152.0	126.0	0.3924962490139924
11888	fastcore	local2	0.5	0.75	0.5	minmax	no_media	-1.0	0.001	2843.0	46.0	110.0	53.0	0.3924651969668702
11889	fastcore	local2	0.5	0.75	0.5	minmax	no_media	-1.0	0.5	2843.0	46.0	110.0	53.0	0.3924651969668702
12289	fastcore	local2	0.5	0.75	0.75	minmax	no_media	-1.0	0.5	2843.0	46.0	110.0	53.0	0.3924651969668702
12288	fastcore	local2	0.5	0.75	0.75	minmax	no_media	-1.0	0.001	2843.0	46.0	110.0	53.0	0.3924651969668702
12009	fastcore	local2	0.1	0.25	0.75	minmax	no_media	-1.0	0.5	2843.0	46.0	110.0	53.0	0.3924651969668702
9089	fastcore	local2	0.5	0.75	0.75	minsum	no_media	-1.0	0.5	2843.0	46.0	110.0	53.0	0.3924651969668702
8568	fastcore	local2	0.25	0.5	0.5	minsum	no_media	-1.0	0.001	2843.0	46.0	110.0	53.0	0.3924651969668702
9368	fastcore	local2	0.25	0.5	0.9	minsum	no_media	-1.0	0.001	2843.0	46.0	110.0	53.0	0.3924651969668702
11608	fastcore	local2	0.1	0.25	0.5	minmax	no_media	-1.0	0.001	2843.0	46.0	110.0	53.0	0.3924651969668702
8048	fastcore	local2	0.1	0.5	0.25	minsum	no_media	-1.0	0.001	2843.0	46.0	110.0	53.0	0.3924651969668702
11089	fastcore	local2	0.5	0.75	0.1	minmax	no_media	-1.0	0.5	2843.0	46.0	110.0	53.0	0.3924651969668702
9369	fastcore	local2	0.25	0.5	0.9	minsum	no_media	-1.0	0.5	2843.0	46.0	110.0	53.0	0.3924651969668702
9648	fastcore	global	0.25	nan	nan	minmax	no_media	-1.0	0.001	2843.0	46.0	110.0	53.0	0.3924651969668702
10888	fastcore	local2	0.1	0.75	0.1	minmax	no_media	-1.0	0.001	2843.0	46.0	110.0	53.0	0.3924651969668702
11609	fastcore	local2	0.1	0.25	0.5	minmax	no_media	-1.0	0.5	2843.0	46.0	110.0	53.0	0.3924651969668702
8169	fastcore	local2	0.25	0.5	0.25	minsum	no_media	-1.0	0.5	2843.0	46.0	110.0	53.0	0.3924651969668702
8168	fastcore	local2	0.25	0.5	0.25	minsum	no_media	-1.0	0.001	2843.0	46.0	110.0	53.0	0.3924651969668702
12488	fastcore	local2	0.1	0.75	0.9	minmax	no_media	-1.0	0.001	2843.0	46.0	110.0	53.0	0.3924651969668702
11488	fastcore	local2	0.5	0.75	0.25	minmax	no_media	-1.0	0.001	2843.0	46.0	110.0	53.0	0.3924651969668702
11088	fastcore	local2	0.5	0.75	0.1	minmax	no_media	-1.0	0.001	2843.0	46.0	110.0	53.0	0.3924651969668702
3208	tinit	global	0.1	nan	nan	minmax	no_media	-1.0	0.001	2843.0	46.0	110.0	53.0	0.3924651969668702
12648	fastcore	local2	0.25	0.9	0.9	minmax	no_media	-1.0	0.001	2843.0	46.0	110.0	53.0	0.3924651969668702
10969	fastcore	local2	0.25	0.5	0.1	minmax	no_media	-1.0	0.5	2843.0	46.0	110.0	53.0	0.3924651969668702
2250	tinit	local2	0.25	0.9	0.5	minsum	no_media	-1.0	0.9	2843.0	46.0	110.0	53.0	0.3924651969668702
3209	tinit	global	0.1	nan	nan	minmax	no_media	-1.0	0.5	2843.0	46.0	110.0	53.0	0.3924651969668702
12008	fastcore	local2	0.1	0.25	0.75	minmax	no_media	-1.0	0.001	2843.0	46.0	110.0	53.0	0.3924651969668702
4490	tinit	local2	0.1	0.75	0.1	minmax	no_media	-1.0	0.9	2843.0	46.0	110.0	53.0	0.3924651969668702
12208	fastcore	local2	0.25	0.75	0.75	minmax	no_media	-1.0	0.001	2843.0	46.0	110.0	53.0	0.3924651969668702
12209	fastcore	local2	0.25	0.75	0.75	minmax	no_media	-1.0	0.5	2843.0	46.0	110.0	53.0	0.3924651969668702
8448	fastcore	local2	0.1	0.5	0.5	minsum	no_media	-1.0	0.001	2843.0	46.0	110.0	53.0	0.3924651969668702
12688	fastcore	local2	0.5	0.75	0.9	minmax	no_media	-1.0	0.001	2843.0	46.0	110.0	53.0	0.3924651969668702
12689	fastcore	local2	0.5	0.75	0.9	minmax	no_media	-1.0	0.5	2843.0	46.0	110.0	53.0	0.3924651969668702
12408	fastcore	local2	0.1	0.25	0.9	minmax	no_media	-1.0	0.001	2843.0	46.0	110.0	53.0	0.3924651969668702
8449	fastcore	local2	0.1	0.5	0.5	minsum	no_media	-1.0	0.5	2843.0	46.0	110.0	53.0	0.3924651969668702
11008	fastcore	local2	0.25	0.75	0.1	minmax	no_media	-1.0	0.001	2843.0	46.0	110.0	53.0	0.3924651969668702
11009	fastcore	local2	0.25	0.75	0.1	minmax	no_media	-1.0	0.5	2843.0	46.0	110.0	53.0	0.3924651969668702
10809	fastcore	local2	0.1	0.25	0.1	minmax	no_media	-1.0	0.5	2843.0	46.0	110.0	53.0	0.3924651969668702
10808	fastcore	local2	0.1	0.25	0.1	minmax	no_media	-1.0	0.001	2843.0	46.0	110.0	53.0	0.3924651969668702
12409	fastcore	local2	0.1	0.25	0.9	minmax	no_media	-1.0	0.5	2843.0	46.0	110.0	53.0	0.3924651969668702
12169	fastcore	local2	0.25	0.5	0.75	minmax	no_media	-1.0	0.5	2843.0	46.0	110.0	53.0	0.3924651969668702
12168	fastcore	local2	0.25	0.5	0.75	minmax	no_media	-1.0	0.001	2843.0	46.0	110.0	53.0	0.3924651969668702
9088	fastcore	local2	0.5	0.75	0.75	minsum	no_media	-1.0	0.001	2843.0	46.0	110.0	53.0	0.3924651969668702
10	tinit	global	0.1	nan	nan	minsum	no_media	-1.0	0.9	2843.0	46.0	110.0	53.0	0.3924651969668702
9649	fastcore	global	0.25	nan	nan	minmax	no_media	-1.0	0.5	2843.0	46.0	110.0	53.0	0.3924651969668702
12608	fastcore	local2	0.25	0.75	0.9	minmax	no_media	-1.0	0.001	2843.0	46.0	110.0	53.0	0.3924651969668702
12609	fastcore	local2	0.25	0.75	0.9	minmax	no_media	-1.0	0.5	2843.0	46.0	110.0	53.0	0.3924651969668702
6090	tinit	local2	0.1	0.75	0.9	minmax	no_media	-1.0	0.9	2843.0	46.0	110.0	53.0	0.3924651969668702
12649	fastcore	local2	0.25	0.9	0.9	minmax	no_media	-1.0	0.5	2843.0	46.0	110.0	53.0	0.3924651969668702
11489	fastcore	local2	0.5	0.75	0.25	minmax	no_media	-1.0	0.5	2843.0	46.0	110.0	53.0	0.3924651969668702
9288	fastcore	local2	0.1	0.75	0.9	minsum	no_media	-1.0	0.001	2843.0	46.0	110.0	53.0	0.3924651969668702
10968	fastcore	local2	0.25	0.5	0.1	minmax	no_media	-1.0	0.001	2843.0	46.0	110.0	53.0	0.3924651969668702
9408	fastcore	local2	0.25	0.75	0.9	minsum	no_media	-1.0	0.001	2843.0	46.0	110.0	53.0	0.3924651969668702
12088	fastcore	local2	0.1	0.75	0.75	minmax	no_media	-1.0	0.001	2843.0	46.0	110.0	53.0	0.3924651969668702
10889	fastcore	local2	0.1	0.75	0.1	minmax	no_media	-1.0	0.5	2843.0	46.0	110.0	53.0	0.3924651969668702
9689	fastcore	global	0.5	nan	nan	minmax	no_media	-1.0	0.5	2843.0	46.0	110.0	53.0	0.3924651969668702
11289	fastcore	local2	0.1	0.75	0.25	minmax	no_media	-1.0	0.5	2843.0	46.0	110.0	53.0	0.3924651969668702
12089	fastcore	local2	0.1	0.75	0.75	minmax	no_media	-1.0	0.5	2843.0	46.0	110.0	53.0	0.3924651969668702
9489	fastcore	local2	0.5	0.75	0.9	minsum	no_media	-1.0	0.5	2843.0	46.0	110.0	53.0	0.3924651969668702
9169	fastcore	local2	0.75	0.9	0.75	minsum	no_media	-1.0	0.5	2843.0	46.0	110.0	53.0	0.3924651969668702
9168	fastcore	local2	0.75	0.9	0.75	minsum	no_media	-1.0	0.001	2843.0	46.0	110.0	53.0	0.3924651969668702
7768	fastcore	local2	0.25	0.5	0.1	minsum	no_media	-1.0	0.001	2843.0	46.0	110.0	53.0	0.3924651969668702
8049	fastcore	local2	0.1	0.5	0.25	minsum	no_media	-1.0	0.5	2843.0	46.0	110.0	53.0	0.3924651969668702
9009	fastcore	local2	0.25	0.75	0.75	minsum	no_media	-1.0	0.5	2843.0	46.0	110.0	53.0	0.3924651969668702
7769	fastcore	local2	0.25	0.5	0.1	minsum	no_media	-1.0	0.5	2843.0	46.0	110.0	53.0	0.3924651969668702
11288	fastcore	local2	0.1	0.75	0.25	minmax	no_media	-1.0	0.001	2843.0	46.0	110.0	53.0	0.3924651969668702
8569	fastcore	local2	0.25	0.5	0.5	minsum	no_media	-1.0	0.5	2843.0	46.0	110.0	53.0	0.3924651969668702
11209	fastcore	local2	0.1	0.25	0.25	minmax	no_media	-1.0	0.5	2843.0	46.0	110.0	53.0	0.3924651969668702
9289	fastcore	local2	0.1	0.75	0.9	minsum	no_media	-1.0	0.5	2843.0	46.0	110.0	53.0	0.3924651969668702
12489	fastcore	local2	0.1	0.75	0.9	minmax	no_media	-1.0	0.5	2843.0	46.0	110.0	53.0	0.3924651969668702
11449	fastcore	local2	0.25	0.9	0.25	minmax	no_media	-1.0	0.5	2843.0	46.0	110.0	53.0	0.3924651969668702
12529	fastcore	local2	0.1	0.9	0.9	minmax	no_media	-1.0	0.5	2843.0	46.0	110.0	53.0	0.3924651969668702
9008	fastcore	local2	0.25	0.75	0.75	minsum	no_media	-1.0	0.001	2843.0	46.0	110.0	53.0	0.3924651969668702
11448	fastcore	local2	0.25	0.9	0.25	minmax	no_media	-1.0	0.001	2843.0	46.0	110.0	53.0	0.3924651969668702
9409	fastcore	local2	0.25	0.75	0.9	minsum	no_media	-1.0	0.5	2843.0	46.0	110.0	53.0	0.3924651969668702
12528	fastcore	local2	0.1	0.9	0.9	minmax	no_media	-1.0	0.001	2843.0	46.0	110.0	53.0	0.3924651969668702
11208	fastcore	local2	0.1	0.25	0.25	minmax	no_media	-1.0	0.001	2843.0	46.0	110.0	53.0	0.3924651969668702
9488	fastcore	local2	0.5	0.75	0.9	minsum	no_media	-1.0	0.001	2843.0	46.0	110.0	53.0	0.3924651969668702
11249	fastcore	local2	0.1	0.5	0.25	minmax	no_media	-1.0	0.5	2843.0	46.0	110.0	53.0	0.3924651969668702
11248	fastcore	local2	0.1	0.5	0.25	minmax	no_media	-1.0	0.001	2843.0	46.0	110.0	53.0	0.3924651969668702
9688	fastcore	global	0.5	nan	nan	minmax	no_media	-1.0	0.001	2843.0	46.0	110.0	53.0	0.3924651969668702
2854	tinit	local2	0.1	0.5	0.9	minsum	no_media	-0.75	0.9	2742.0	32.0	206.0	72.0	0.392459789284909
10652	fastcore	local1	0.9	nan	0.25	minmax	no_media	-0.75	0.001	2742.0	32.0	206.0	72.0	0.392459789284909
1414	tinit	local2	0.25	0.75	0.1	minsum	no_media	-0.75	0.9	2742.0	32.0	206.0	72.0	0.392459789284909
10653	fastcore	local1	0.9	nan	0.25	minmax	no_media	-0.75	0.5	2742.0	32.0	206.0	72.0	0.392459789284909
2334	tinit	local2	0.5	0.9	0.5	minsum	no_media	-0.75	0.9	2742.0	32.0	206.0	72.0	0.392459789284909
2574	tinit	local2	0.25	0.5	0.75	minsum	no_media	-0.75	0.9	2742.0	32.0	206.0	72.0	0.392459789284909
1274	tinit	local2	0.1	0.5	0.1	minsum	media_gapfill	-0.75	0.9	2661.0	113.0	168.0	110.0	0.39243842084817177
2874	tinit	local2	0.1	0.5	0.9	minsum	media_gapfill	-0.75	0.9	2695.0	79.0	182.0	96.0	0.3921331361649251
4874	tinit	local2	0.1	0.5	0.25	minmax	media_gapfill	-0.75	0.9	2676.0	98.0	174.0	104.0	0.39209010540427564
1954	tinit	local2	0.5	0.9	0.25	minsum	media_gapfill	-0.75	0.9	2658.0	116.0	167.0	111.0	0.39199941918700715
8452	fastcore	local2	0.1	0.5	0.5	minsum	no_media	-0.75	0.001	2745.0	29.0	208.0	70.0	0.39197956796963535
8173	fastcore	local2	0.25	0.5	0.25	minsum	no_media	-0.75	0.5	2745.0	29.0	208.0	70.0	0.39197956796963535
12653	fastcore	local2	0.25	0.9	0.9	minmax	no_media	-0.75	0.5	2745.0	29.0	208.0	70.0	0.39197956796963535
12412	fastcore	local2	0.1	0.25	0.9	minmax	no_media	-0.75	0.001	2745.0	29.0	208.0	70.0	0.39197956796963535
11013	fastcore	local2	0.25	0.75	0.1	minmax	no_media	-0.75	0.5	2745.0	29.0	208.0	70.0	0.39197956796963535
11012	fastcore	local2	0.25	0.75	0.1	minmax	no_media	-0.75	0.001	2745.0	29.0	208.0	70.0	0.39197956796963535
9013	fastcore	local2	0.25	0.75	0.75	minsum	no_media	-0.75	0.5	2745.0	29.0	208.0	70.0	0.39197956796963535
12093	fastcore	local2	0.1	0.75	0.75	minmax	no_media	-0.75	0.5	2745.0	29.0	208.0	70.0	0.39197956796963535
10893	fastcore	local2	0.1	0.75	0.1	minmax	no_media	-0.75	0.5	2745.0	29.0	208.0	70.0	0.39197956796963535
10892	fastcore	local2	0.1	0.75	0.1	minmax	no_media	-0.75	0.001	2745.0	29.0	208.0	70.0	0.39197956796963535
8052	fastcore	local2	0.1	0.5	0.25	minsum	no_media	-0.75	0.001	2745.0	29.0	208.0	70.0	0.39197956796963535
12092	fastcore	local2	0.1	0.75	0.75	minmax	no_media	-0.75	0.001	2745.0	29.0	208.0	70.0	0.39197956796963535
8053	fastcore	local2	0.1	0.5	0.25	minsum	no_media	-0.75	0.5	2745.0	29.0	208.0	70.0	0.39197956796963535
12212	fastcore	local2	0.25	0.75	0.75	minmax	no_media	-0.75	0.001	2745.0	29.0	208.0	70.0	0.39197956796963535
8573	fastcore	local2	0.25	0.5	0.5	minsum	no_media	-0.75	0.5	2745.0	29.0	208.0	70.0	0.39197956796963535
9492	fastcore	local2	0.5	0.75	0.9	minsum	no_media	-0.75	0.001	2745.0	29.0	208.0	70.0	0.39197956796963535
11253	fastcore	local2	0.1	0.5	0.25	minmax	no_media	-0.75	0.5	2745.0	29.0	208.0	70.0	0.39197956796963535
11252	fastcore	local2	0.1	0.5	0.25	minmax	no_media	-0.75	0.001	2745.0	29.0	208.0	70.0	0.39197956796963535
2254	tinit	local2	0.25	0.9	0.5	minsum	no_media	-0.75	0.9	2745.0	29.0	208.0	70.0	0.39197956796963535
11493	fastcore	local2	0.5	0.75	0.25	minmax	no_media	-0.75	0.5	2745.0	29.0	208.0	70.0	0.39197956796963535
11492	fastcore	local2	0.5	0.75	0.25	minmax	no_media	-0.75	0.001	2745.0	29.0	208.0	70.0	0.39197956796963535
10972	fastcore	local2	0.25	0.5	0.1	minmax	no_media	-0.75	0.001	2745.0	29.0	208.0	70.0	0.39197956796963535
10973	fastcore	local2	0.25	0.5	0.1	minmax	no_media	-0.75	0.5	2745.0	29.0	208.0	70.0	0.39197956796963535
9012	fastcore	local2	0.25	0.75	0.75	minsum	no_media	-0.75	0.001	2745.0	29.0	208.0	70.0	0.39197956796963535
12413	fastcore	local2	0.1	0.25	0.9	minmax	no_media	-0.75	0.5	2745.0	29.0	208.0	70.0	0.39197956796963535
10812	fastcore	local2	0.1	0.25	0.1	minmax	no_media	-0.75	0.001	2745.0	29.0	208.0	70.0	0.39197956796963535
8572	fastcore	local2	0.25	0.5	0.5	minsum	no_media	-0.75	0.001	2745.0	29.0	208.0	70.0	0.39197956796963535
6094	tinit	local2	0.1	0.75	0.9	minmax	no_media	-0.75	0.9	2745.0	29.0	208.0	70.0	0.39197956796963535
12173	fastcore	local2	0.25	0.5	0.75	minmax	no_media	-0.75	0.5	2745.0	29.0	208.0	70.0	0.39197956796963535
12172	fastcore	local2	0.25	0.5	0.75	minmax	no_media	-0.75	0.001	2745.0	29.0	208.0	70.0	0.39197956796963535
12652	fastcore	local2	0.25	0.9	0.9	minmax	no_media	-0.75	0.001	2745.0	29.0	208.0	70.0	0.39197956796963535
12492	fastcore	local2	0.1	0.75	0.9	minmax	no_media	-0.75	0.001	2745.0	29.0	208.0	70.0	0.39197956796963535
10813	fastcore	local2	0.1	0.25	0.1	minmax	no_media	-0.75	0.5	2745.0	29.0	208.0	70.0	0.39197956796963535
11213	fastcore	local2	0.1	0.25	0.25	minmax	no_media	-0.75	0.5	2745.0	29.0	208.0	70.0	0.39197956796963535
11212	fastcore	local2	0.1	0.25	0.25	minmax	no_media	-0.75	0.001	2745.0	29.0	208.0	70.0	0.39197956796963535
12493	fastcore	local2	0.1	0.75	0.9	minmax	no_media	-0.75	0.5	2745.0	29.0	208.0	70.0	0.39197956796963535
11452	fastcore	local2	0.25	0.9	0.25	minmax	no_media	-0.75	0.001	2745.0	29.0	208.0	70.0	0.39197956796963535
9692	fastcore	global	0.5	nan	nan	minmax	no_media	-0.75	0.001	2745.0	29.0	208.0	70.0	0.39197956796963535
12292	fastcore	local2	0.5	0.75	0.75	minmax	no_media	-0.75	0.001	2745.0	29.0	208.0	70.0	0.39197956796963535
12693	fastcore	local2	0.5	0.75	0.9	minmax	no_media	-0.75	0.5	2745.0	29.0	208.0	70.0	0.39197956796963535
11292	fastcore	local2	0.1	0.75	0.25	minmax	no_media	-0.75	0.001	2745.0	29.0	208.0	70.0	0.39197956796963535
11293	fastcore	local2	0.1	0.75	0.25	minmax	no_media	-0.75	0.5	2745.0	29.0	208.0	70.0	0.39197956796963535
9493	fastcore	local2	0.5	0.75	0.9	minsum	no_media	-0.75	0.5	2745.0	29.0	208.0	70.0	0.39197956796963535
9652	fastcore	global	0.25	nan	nan	minmax	no_media	-0.75	0.001	2745.0	29.0	208.0	70.0	0.39197956796963535
9172	fastcore	local2	0.75	0.9	0.75	minsum	no_media	-0.75	0.001	2745.0	29.0	208.0	70.0	0.39197956796963535
7773	fastcore	local2	0.25	0.5	0.1	minsum	no_media	-0.75	0.5	2745.0	29.0	208.0	70.0	0.39197956796963535
12013	fastcore	local2	0.1	0.25	0.75	minmax	no_media	-0.75	0.5	2745.0	29.0	208.0	70.0	0.39197956796963535
12532	fastcore	local2	0.1	0.9	0.9	minmax	no_media	-0.75	0.001	2745.0	29.0	208.0	70.0	0.39197956796963535
9412	fastcore	local2	0.25	0.75	0.9	minsum	no_media	-0.75	0.001	2745.0	29.0	208.0	70.0	0.39197956796963535
11092	fastcore	local2	0.5	0.75	0.1	minmax	no_media	-0.75	0.001	2745.0	29.0	208.0	70.0	0.39197956796963535
12293	fastcore	local2	0.5	0.75	0.75	minmax	no_media	-0.75	0.5	2745.0	29.0	208.0	70.0	0.39197956796963535
3213	tinit	global	0.1	nan	nan	minmax	no_media	-0.75	0.5	2745.0	29.0	208.0	70.0	0.39197956796963535
9373	fastcore	local2	0.25	0.5	0.9	minsum	no_media	-0.75	0.5	2745.0	29.0	208.0	70.0	0.39197956796963535
9293	fastcore	local2	0.1	0.75	0.9	minsum	no_media	-0.75	0.5	2745.0	29.0	208.0	70.0	0.39197956796963535
11453	fastcore	local2	0.25	0.9	0.25	minmax	no_media	-0.75	0.5	2745.0	29.0	208.0	70.0	0.39197956796963535
9372	fastcore	local2	0.25	0.5	0.9	minsum	no_media	-0.75	0.001	2745.0	29.0	208.0	70.0	0.39197956796963535
9292	fastcore	local2	0.1	0.75	0.9	minsum	no_media	-0.75	0.001	2745.0	29.0	208.0	70.0	0.39197956796963535
7772	fastcore	local2	0.25	0.5	0.1	minsum	no_media	-0.75	0.001	2745.0	29.0	208.0	70.0	0.39197956796963535
9413	fastcore	local2	0.25	0.75	0.9	minsum	no_media	-0.75	0.5	2745.0	29.0	208.0	70.0	0.39197956796963535
11093	fastcore	local2	0.5	0.75	0.1	minmax	no_media	-0.75	0.5	2745.0	29.0	208.0	70.0	0.39197956796963535
9093	fastcore	local2	0.5	0.75	0.75	minsum	no_media	-0.75	0.5	2745.0	29.0	208.0	70.0	0.39197956796963535
14	tinit	global	0.1	nan	nan	minsum	no_media	-0.75	0.9	2745.0	29.0	208.0	70.0	0.39197956796963535
12533	fastcore	local2	0.1	0.9	0.9	minmax	no_media	-0.75	0.5	2745.0	29.0	208.0	70.0	0.39197956796963535
3212	tinit	global	0.1	nan	nan	minmax	no_media	-0.75	0.001	2745.0	29.0	208.0	70.0	0.39197956796963535
12613	fastcore	local2	0.25	0.75	0.9	minmax	no_media	-0.75	0.5	2745.0	29.0	208.0	70.0	0.39197956796963535
12012	fastcore	local2	0.1	0.25	0.75	minmax	no_media	-0.75	0.001	2745.0	29.0	208.0	70.0	0.39197956796963535
11892	fastcore	local2	0.5	0.75	0.5	minmax	no_media	-0.75	0.001	2745.0	29.0	208.0	70.0	0.39197956796963535
9693	fastcore	global	0.5	nan	nan	minmax	no_media	-0.75	0.5	2745.0	29.0	208.0	70.0	0.39197956796963535
4494	tinit	local2	0.1	0.75	0.1	minmax	no_media	-0.75	0.9	2745.0	29.0	208.0	70.0	0.39197956796963535
11612	fastcore	local2	0.1	0.25	0.5	minmax	no_media	-0.75	0.001	2745.0	29.0	208.0	70.0	0.39197956796963535
9173	fastcore	local2	0.75	0.9	0.75	minsum	no_media	-0.75	0.5	2745.0	29.0	208.0	70.0	0.39197956796963535
8453	fastcore	local2	0.1	0.5	0.5	minsum	no_media	-0.75	0.5	2745.0	29.0	208.0	70.0	0.39197956796963535
9653	fastcore	global	0.25	nan	nan	minmax	no_media	-0.75	0.5	2745.0	29.0	208.0	70.0	0.39197956796963535
11893	fastcore	local2	0.5	0.75	0.5	minmax	no_media	-0.75	0.5	2745.0	29.0	208.0	70.0	0.39197956796963535
12213	fastcore	local2	0.25	0.75	0.75	minmax	no_media	-0.75	0.5	2745.0	29.0	208.0	70.0	0.39197956796963535
11613	fastcore	local2	0.1	0.25	0.5	minmax	no_media	-0.75	0.5	2745.0	29.0	208.0	70.0	0.39197956796963535
12612	fastcore	local2	0.25	0.75	0.9	minmax	no_media	-0.75	0.001	2745.0	29.0	208.0	70.0	0.39197956796963535
12692	fastcore	local2	0.5	0.75	0.9	minmax	no_media	-0.75	0.001	2745.0	29.0	208.0	70.0	0.39197956796963535
8172	fastcore	local2	0.25	0.5	0.25	minsum	no_media	-0.75	0.001	2745.0	29.0	208.0	70.0	0.39197956796963535
9092	fastcore	local2	0.5	0.75	0.75	minsum	no_media	-0.75	0.001	2745.0	29.0	208.0	70.0	0.39197956796963535
11530	fastcore	local2	0.5	0.9	0.25	minmax	no_media	-1.0	0.9	2835.0	54.0	107.0	56.0	0.3918817912041377
12730	fastcore	local2	0.5	0.9	0.9	minmax	no_media	-1.0	0.9	2835.0	54.0	107.0	56.0	0.3918817912041377
6175	tinit	local2	0.25	0.5	0.9	minmax	no_media	-0.75	0.999	2724.0	50.0	196.0	82.0	0.39172578811061814
12395	fastcore	local2	0.75	0.9	0.75	minmax	media_gapfill	-0.75	0.999	2627.0	147.0	156.0	122.0	0.39162382022340153
11915	fastcore	local2	0.5	0.75	0.5	minmax	media_gapfill	-0.75	0.999	2627.0	147.0	156.0	122.0	0.39162382022340153
10655	fastcore	local1	0.9	nan	0.25	minmax	no_media	-0.75	0.999	2740.0	34.0	205.0	73.0	0.39161529128452727
3694	tinit	local1	0.25	nan	0.5	minmax	no_media	-0.75	0.9	2740.0	34.0	205.0	73.0	0.39161529128452727
4294	tinit	local1	0.9	nan	0.5	minmax	no_media	-0.75	0.9	2740.0	34.0	205.0	73.0	0.39161529128452727
10654	fastcore	local1	0.9	nan	0.25	minmax	no_media	-0.75	0.9	2740.0	34.0	205.0	73.0	0.39161529128452727
3534	tinit	local1	0.1	nan	0.75	minmax	no_media	-0.75	0.9	2740.0	34.0	205.0	73.0	0.39161529128452727
5113	tinit	local2	0.5	0.75	0.25	minmax	media_gapfill	-0.75	0.5	2722.0	52.0	195.0	83.0	0.39157282065592436
5112	tinit	local2	0.5	0.75	0.25	minmax	media_gapfill	-0.75	0.001	2722.0	52.0	195.0	83.0	0.39157282065592436
7554	fastcore	local1	0.9	nan	0.75	minsum	media_gapfill	-0.75	0.9	2624.0	150.0	155.0	123.0	0.3915601656902704
7555	fastcore	local1	0.9	nan	0.75	minsum	media_gapfill	-0.75	0.999	2612.0	162.0	151.0	127.0	0.3915559816741362
2354	tinit	local2	0.5	0.9	0.5	minsum	media_gapfill	-0.75	0.9	2690.0	84.0	180.0	98.0	0.3915381859816152
11115	fastcore	local2	0.5	0.75	0.1	minmax	media_gapfill	-0.75	0.999	2615.0	159.0	152.0	126.0	0.39152136185481723
1514	tinit	local2	0.5	0.75	0.1	minsum	media_gapfill	-0.75	0.9	2668.0	106.0	171.0	107.0	0.3915002683945816
2034	tinit	local2	0.1	0.25	0.5	minsum	media_gapfill	-0.75	0.9	2673.0	101.0	173.0	105.0	0.39142269240640704
3234	tinit	global	0.1	nan	nan	minmax	media_gapfill	-0.75	0.9	2673.0	101.0	173.0	105.0	0.39142269240640704
12199	fastcore	local2	0.25	0.5	0.75	minmax	media_gapfill	-0.5	0.999	2503.0	121.0	269.0	159.0	0.3914014160096704
12279	fastcore	local2	0.25	0.9	0.75	minmax	media_gapfill	-0.5	0.999	2503.0	121.0	269.0	159.0	0.3914014160096704
12319	fastcore	local2	0.5	0.75	0.75	minmax	media_gapfill	-0.5	0.999	2505.0	119.0	270.0	158.0	0.39139958088390736
6170	tinit	local2	0.25	0.5	0.9	minmax	no_media	-1.0	0.9	2840.0	49.0	109.0	54.0	0.39137573307010926
169	tinit	global	0.9	nan	nan	minsum	no_media	-1.0	0.5	2840.0	49.0	109.0	54.0	0.39137573307010926
168	tinit	global	0.9	nan	nan	minsum	no_media	-1.0	0.001	2840.0	49.0	109.0	54.0	0.39137573307010926
4598	tinit	local2	0.25	0.5	0.1	minmax	media_gapfill	-0.5	0.9	2549.0	75.0	294.0	134.0	0.3911355026902946
5834	tinit	local2	0.25	0.75	0.75	minmax	media_gapfill	-0.75	0.9	2692.0	82.0	181.0	97.0	0.3910773979509075
1932	tinit	local2	0.5	0.9	0.25	minsum	no_media	-0.75	0.001	2743.0	31.0	207.0	71.0	0.3909728698646644
1933	tinit	local2	0.5	0.9	0.25	minsum	no_media	-0.75	0.5	2743.0	31.0	207.0	71.0	0.3909728698646644
1275	tinit	local2	0.1	0.5	0.1	minsum	media_gapfill	-0.75	0.999	2657.0	117.0	167.0	111.0	0.39081355282322494
1315	tinit	local2	0.1	0.75	0.1	minsum	media_gapfill	-0.75	0.999	2657.0	117.0	167.0	111.0	0.39081355282322494
12198	fastcore	local2	0.25	0.5	0.75	minmax	media_gapfill	-0.5	0.9	2533.0	91.0	285.0	143.0	0.3907724894731276
11838	fastcore	local2	0.25	0.75	0.5	minmax	media_gapfill	-0.5	0.9	2533.0	91.0	285.0	143.0	0.3907724894731276
7014	fastcore	local1	0.5	nan	0.1	minsum	no_media	-0.75	0.9	2703.0	71.0	186.0	92.0	0.3907440596879391
7414	fastcore	local1	0.9	nan	0.1	minsum	no_media	-0.75	0.9	2703.0	71.0	186.0	92.0	0.3907440596879391
7214	fastcore	local1	0.75	nan	0.1	minsum	no_media	-0.75	0.9	2703.0	71.0	186.0	92.0	0.3907440596879391
1838	tinit	local2	0.25	0.75	0.25	minsum	media_gapfill	-0.5	0.9	2547.0	77.0	293.0	135.0	0.3907133025267809
11278	fastcore	local2	0.1	0.5	0.25	minmax	media_gapfill	-0.5	0.9	2531.0	93.0	284.0	144.0	0.39054073315296833
11318	fastcore	local2	0.1	0.75	0.25	minmax	media_gapfill	-0.5	0.9	2531.0	93.0	284.0	144.0	0.39054073315296833
4290	tinit	local1	0.9	nan	0.5	minmax	no_media	-1.0	0.9	2837.0	52.0	108.0	55.0	0.39048161026440237
11890	fastcore	local2	0.5	0.75	0.5	minmax	no_media	-1.0	0.9	2837.0	52.0	108.0	55.0	0.39048161026440237
3530	tinit	local1	0.1	nan	0.75	minmax	no_media	-1.0	0.9	2837.0	52.0	108.0	55.0	0.39048161026440237
3690	tinit	local1	0.25	nan	0.5	minmax	no_media	-1.0	0.9	2837.0	52.0	108.0	55.0	0.39048161026440237
12359	fastcore	local2	0.5	0.9	0.75	minmax	media_gapfill	-0.5	0.999	2512.0	112.0	274.0	154.0	0.39040014332715023
11598	fastcore	local2	0.75	0.9	0.25	minmax	media_gapfill	-0.5	0.9	2529.0	95.0	283.0	145.0	0.390329932659974
11198	fastcore	local2	0.75	0.9	0.1	minmax	media_gapfill	-0.5	0.9	2529.0	95.0	283.0	145.0	0.390329932659974
11239	fastcore	local2	0.1	0.25	0.25	minmax	media_gapfill	-0.5	0.999	2506.0	118.0	271.0	157.0	0.39030756020209173
11639	fastcore	local2	0.1	0.25	0.5	minmax	media_gapfill	-0.5	0.999	2506.0	118.0	271.0	157.0	0.39030756020209173
11934	fastcore	local2	0.5	0.9	0.5	minmax	no_media	-0.75	0.9	2736.0	38.0	203.0	75.0	0.39023091508480506
7415	fastcore	local1	0.9	nan	0.1	minsum	no_media	-0.75	0.999	2696.0	78.0	183.0	95.0	0.39022887192420297
6398	tinit	local2	0.75	0.9	0.9	minmax	media_gapfill	-0.5	0.9	2550.0	74.0	295.0	133.0	0.390182096268428
3034	tinit	local2	0.25	0.75	0.9	minsum	media_gapfill	-0.75	0.9	2672.0	102.0	173.0	105.0	0.3901321833140306
2674	tinit	local2	0.25	0.9	0.75	minsum	media_gapfill	-0.75	0.9	2672.0	102.0	173.0	105.0	0.3901321833140306
7808	fastcore	local2	0.25	0.75	0.1	minsum	no_media	-1.0	0.001	2842.0	47.0	110.0	53.0	0.3901268945538547
12249	fastcore	local2	0.25	0.9	0.75	minmax	no_media	-1.0	0.5	2842.0	47.0	110.0	53.0	0.3901268945538547
7648	fastcore	local2	0.1	0.5	0.1	minsum	no_media	-1.0	0.001	2842.0	47.0	110.0	53.0	0.3901268945538547
7888	fastcore	local2	0.5	0.75	0.1	minsum	no_media	-1.0	0.001	2842.0	47.0	110.0	53.0	0.3901268945538547
8609	fastcore	local2	0.25	0.75	0.5	minsum	no_media	-1.0	0.5	2842.0	47.0	110.0	53.0	0.3901268945538547
9728	fastcore	global	0.75	nan	nan	minmax	no_media	-1.0	0.001	2842.0	47.0	110.0	53.0	0.3901268945538547
12729	fastcore	local2	0.5	0.9	0.9	minmax	no_media	-1.0	0.5	2842.0	47.0	110.0	53.0	0.3901268945538547
6808	fastcore	local1	0.25	nan	0.1	minsum	no_media	-1.0	0.001	2842.0	47.0	110.0	53.0	0.3901268945538547
6809	fastcore	local1	0.25	nan	0.1	minsum	no_media	-1.0	0.5	2842.0	47.0	110.0	53.0	0.3901268945538547
12248	fastcore	local2	0.25	0.9	0.75	minmax	no_media	-1.0	0.001	2842.0	47.0	110.0	53.0	0.3901268945538547
11689	fastcore	local2	0.1	0.75	0.5	minmax	no_media	-1.0	0.5	2842.0	47.0	110.0	53.0	0.3901268945538547
7889	fastcore	local2	0.5	0.75	0.1	minsum	no_media	-1.0	0.5	2842.0	47.0	110.0	53.0	0.3901268945538547
10848	fastcore	local2	0.1	0.5	0.1	minmax	no_media	-1.0	0.001	2842.0	47.0	110.0	53.0	0.3901268945538547
8688	fastcore	local2	0.5	0.75	0.5	minsum	no_media	-1.0	0.001	2842.0	47.0	110.0	53.0	0.3901268945538547
6608	fastcore	local1	0.1	nan	0.1	minsum	no_media	-1.0	0.001	2842.0	47.0	110.0	53.0	0.3901268945538547
11568	fastcore	local2	0.75	0.9	0.25	minmax	no_media	-1.0	0.001	2842.0	47.0	110.0	53.0	0.3901268945538547
11569	fastcore	local2	0.75	0.9	0.25	minmax	no_media	-1.0	0.5	2842.0	47.0	110.0	53.0	0.3901268945538547
8808	fastcore	local2	0.1	0.25	0.75	minsum	no_media	-1.0	0.001	2842.0	47.0	110.0	53.0	0.3901268945538547
8689	fastcore	local2	0.5	0.75	0.5	minsum	no_media	-1.0	0.5	2842.0	47.0	110.0	53.0	0.3901268945538547
8209	fastcore	local2	0.25	0.75	0.25	minsum	no_media	-1.0	0.5	2842.0	47.0	110.0	53.0	0.3901268945538547
8208	fastcore	local2	0.25	0.75	0.25	minsum	no_media	-1.0	0.001	2842.0	47.0	110.0	53.0	0.3901268945538547
6609	fastcore	local1	0.1	nan	0.1	minsum	no_media	-1.0	0.5	2842.0	47.0	110.0	53.0	0.3901268945538547
9609	fastcore	global	0.1	nan	nan	minmax	no_media	-1.0	0.5	2842.0	47.0	110.0	53.0	0.3901268945538547
2770	tinit	local2	0.75	0.9	0.75	minsum	no_media	-1.0	0.9	2842.0	47.0	110.0	53.0	0.3901268945538547
12369	fastcore	local2	0.75	0.9	0.75	minmax	no_media	-1.0	0.5	2842.0	47.0	110.0	53.0	0.3901268945538547
8608	fastcore	local2	0.25	0.75	0.5	minsum	no_media	-1.0	0.001	2842.0	47.0	110.0	53.0	0.3901268945538547
12368	fastcore	local2	0.75	0.9	0.75	minmax	no_media	-1.0	0.001	2842.0	47.0	110.0	53.0	0.3901268945538547
7809	fastcore	local2	0.25	0.75	0.1	minsum	no_media	-1.0	0.5	2842.0	47.0	110.0	53.0	0.3901268945538547
10849	fastcore	local2	0.1	0.5	0.1	minmax	no_media	-1.0	0.5	2842.0	47.0	110.0	53.0	0.3901268945538547
9729	fastcore	global	0.75	nan	nan	minmax	no_media	-1.0	0.5	2842.0	47.0	110.0	53.0	0.3901268945538547
9608	fastcore	global	0.1	nan	nan	minmax	no_media	-1.0	0.001	2842.0	47.0	110.0	53.0	0.3901268945538547
8009	fastcore	local2	0.1	0.25	0.25	minsum	no_media	-1.0	0.5	2842.0	47.0	110.0	53.0	0.3901268945538547
12728	fastcore	local2	0.5	0.9	0.9	minmax	no_media	-1.0	0.001	2842.0	47.0	110.0	53.0	0.3901268945538547
8409	fastcore	local2	0.1	0.25	0.5	minsum	no_media	-1.0	0.5	2842.0	47.0	110.0	53.0	0.3901268945538547
7928	fastcore	local2	0.5	0.9	0.1	minsum	no_media	-1.0	0.001	2842.0	47.0	110.0	53.0	0.3901268945538547
8289	fastcore	local2	0.5	0.75	0.25	minsum	no_media	-1.0	0.5	2842.0	47.0	110.0	53.0	0.3901268945538547
12569	fastcore	local2	0.25	0.5	0.9	minmax	no_media	-1.0	0.5	2842.0	47.0	110.0	53.0	0.3901268945538547
8129	fastcore	local2	0.1	0.9	0.25	minsum	no_media	-1.0	0.5	2842.0	47.0	110.0	53.0	0.3901268945538547
8849	fastcore	local2	0.1	0.5	0.75	minsum	no_media	-1.0	0.5	2842.0	47.0	110.0	53.0	0.3901268945538547
11409	fastcore	local2	0.25	0.75	0.25	minmax	no_media	-1.0	0.5	2842.0	47.0	110.0	53.0	0.3901268945538547
8128	fastcore	local2	0.1	0.9	0.25	minsum	no_media	-1.0	0.001	2842.0	47.0	110.0	53.0	0.3901268945538547
12568	fastcore	local2	0.25	0.5	0.9	minmax	no_media	-1.0	0.001	2842.0	47.0	110.0	53.0	0.3901268945538547
11169	fastcore	local2	0.75	0.9	0.1	minmax	no_media	-1.0	0.5	2842.0	47.0	110.0	53.0	0.3901268945538547
11769	fastcore	local2	0.25	0.5	0.5	minmax	no_media	-1.0	0.5	2842.0	47.0	110.0	53.0	0.3901268945538547
11848	fastcore	local2	0.25	0.9	0.5	minmax	no_media	-1.0	0.001	2842.0	47.0	110.0	53.0	0.3901268945538547
11849	fastcore	local2	0.25	0.9	0.5	minmax	no_media	-1.0	0.5	2842.0	47.0	110.0	53.0	0.3901268945538547
8968	fastcore	local2	0.25	0.5	0.75	minsum	no_media	-1.0	0.001	2842.0	47.0	110.0	53.0	0.3901268945538547
8888	fastcore	local2	0.1	0.75	0.75	minsum	no_media	-1.0	0.001	2842.0	47.0	110.0	53.0	0.3901268945538547
8889	fastcore	local2	0.1	0.75	0.75	minsum	no_media	-1.0	0.5	2842.0	47.0	110.0	53.0	0.3901268945538547
12048	fastcore	local2	0.1	0.5	0.75	minmax	no_media	-1.0	0.001	2842.0	47.0	110.0	53.0	0.3901268945538547
12049	fastcore	local2	0.1	0.5	0.75	minmax	no_media	-1.0	0.5	2842.0	47.0	110.0	53.0	0.3901268945538547
11408	fastcore	local2	0.25	0.75	0.25	minmax	no_media	-1.0	0.001	2842.0	47.0	110.0	53.0	0.3901268945538547
7689	fastcore	local2	0.1	0.75	0.1	minsum	no_media	-1.0	0.5	2842.0	47.0	110.0	53.0	0.3901268945538547
8008	fastcore	local2	0.1	0.25	0.25	minsum	no_media	-1.0	0.001	2842.0	47.0	110.0	53.0	0.3901268945538547
8848	fastcore	local2	0.1	0.5	0.75	minsum	no_media	-1.0	0.001	2842.0	47.0	110.0	53.0	0.3901268945538547
8809	fastcore	local2	0.1	0.25	0.75	minsum	no_media	-1.0	0.5	2842.0	47.0	110.0	53.0	0.3901268945538547
9249	fastcore	local2	0.1	0.5	0.9	minsum	no_media	-1.0	0.5	2842.0	47.0	110.0	53.0	0.3901268945538547
11168	fastcore	local2	0.75	0.9	0.1	minmax	no_media	-1.0	0.001	2842.0	47.0	110.0	53.0	0.3901268945538547
12449	fastcore	local2	0.1	0.5	0.9	minmax	no_media	-1.0	0.5	2842.0	47.0	110.0	53.0	0.3901268945538547
12448	fastcore	local2	0.1	0.5	0.9	minmax	no_media	-1.0	0.001	2842.0	47.0	110.0	53.0	0.3901268945538547
7929	fastcore	local2	0.5	0.9	0.1	minsum	no_media	-1.0	0.5	2842.0	47.0	110.0	53.0	0.3901268945538547
9248	fastcore	local2	0.1	0.5	0.9	minsum	no_media	-1.0	0.001	2842.0	47.0	110.0	53.0	0.3901268945538547
7688	fastcore	local2	0.1	0.75	0.1	minsum	no_media	-1.0	0.001	2842.0	47.0	110.0	53.0	0.3901268945538547
11808	fastcore	local2	0.25	0.75	0.5	minmax	no_media	-1.0	0.001	2842.0	47.0	110.0	53.0	0.3901268945538547
7649	fastcore	local2	0.1	0.5	0.1	minsum	no_media	-1.0	0.5	2842.0	47.0	110.0	53.0	0.3901268945538547
6529	fastcore	global	0.75	nan	nan	minsum	no_media	-1.0	0.5	2842.0	47.0	110.0	53.0	0.3901268945538547
8408	fastcore	local2	0.1	0.25	0.5	minsum	no_media	-1.0	0.001	2842.0	47.0	110.0	53.0	0.3901268945538547
11768	fastcore	local2	0.25	0.5	0.5	minmax	no_media	-1.0	0.001	2842.0	47.0	110.0	53.0	0.3901268945538547
11809	fastcore	local2	0.25	0.75	0.5	minmax	no_media	-1.0	0.5	2842.0	47.0	110.0	53.0	0.3901268945538547
6528	fastcore	global	0.75	nan	nan	minsum	no_media	-1.0	0.001	2842.0	47.0	110.0	53.0	0.3901268945538547
7729	fastcore	local2	0.1	0.9	0.1	minsum	no_media	-1.0	0.5	2842.0	47.0	110.0	53.0	0.3901268945538547
8288	fastcore	local2	0.5	0.75	0.25	minsum	no_media	-1.0	0.001	2842.0	47.0	110.0	53.0	0.3901268945538547
11688	fastcore	local2	0.1	0.75	0.5	minmax	no_media	-1.0	0.001	2842.0	47.0	110.0	53.0	0.3901268945538547
8969	fastcore	local2	0.25	0.5	0.75	minsum	no_media	-1.0	0.5	2842.0	47.0	110.0	53.0	0.3901268945538547
7728	fastcore	local2	0.1	0.9	0.1	minsum	no_media	-1.0	0.001	2842.0	47.0	110.0	53.0	0.3901268945538547
2134	tinit	local2	0.1	0.9	0.5	minsum	no_media	-0.75	0.9	2741.0	33.0	206.0	72.0	0.39008363045488276
8515	fastcore	local2	0.1	0.75	0.5	minsum	media_gapfill	-0.75	0.999	2601.0	173.0	148.0	130.0	0.3899436414426325
9275	fastcore	local2	0.1	0.5	0.9	minsum	media_gapfill	-0.75	0.999	2601.0	173.0	148.0	130.0	0.3899436414426325
5392	tinit	local2	0.25	0.5	0.5	minmax	media_gapfill	-0.75	0.001	2711.0	63.0	190.0	88.0	0.3898684648589311
6615	fastcore	local1	0.1	nan	0.1	minsum	no_media	-0.75	0.999	2698.0	76.0	184.0	94.0	0.38984367082506766
7755	fastcore	local2	0.1	0.9	0.1	minsum	media_gapfill	-0.75	0.999	2604.0	170.0	149.0	129.0	0.3898230807373831
1089	tinit	local1	0.9	nan	0.5	minsum	no_media	-1.0	0.5	2834.0	55.0	107.0	56.0	0.3897631519492566
9690	fastcore	global	0.5	nan	nan	minmax	no_media	-1.0	0.9	2834.0	55.0	107.0	56.0	0.3897631519492566
12690	fastcore	local2	0.5	0.75	0.9	minmax	no_media	-1.0	0.9	2834.0	55.0	107.0	56.0	0.3897631519492566
11490	fastcore	local2	0.5	0.75	0.25	minmax	no_media	-1.0	0.9	2834.0	55.0	107.0	56.0	0.3897631519492566
1088	tinit	local1	0.9	nan	0.5	minsum	no_media	-1.0	0.001	2834.0	55.0	107.0	56.0	0.3897631519492566
9279	fastcore	local2	0.1	0.5	0.9	minsum	media_gapfill	-0.5	0.999	2487.0	137.0	262.0	166.0	0.38973459631896384
8074	fastcore	local2	0.1	0.5	0.25	minsum	media_gapfill	-0.75	0.9	2664.0	110.0	170.0	108.0	0.38973360726335426
8875	fastcore	local2	0.1	0.5	0.75	minsum	media_gapfill	-0.75	0.999	2607.0	167.0	150.0	128.0	0.3897226397911943
5432	tinit	local2	0.25	0.75	0.5	minmax	media_gapfill	-0.75	0.001	2721.0	53.0	195.0	83.0	0.38969475106052015
5433	tinit	local2	0.25	0.75	0.5	minmax	media_gapfill	-0.75	0.5	2721.0	53.0	195.0	83.0	0.38969475106052015
2754	tinit	local2	0.5	0.9	0.75	minsum	media_gapfill	-0.75	0.9	2656.0	118.0	167.0	111.0	0.38963464894029165
34	tinit	global	0.1	nan	nan	minsum	media_gapfill	-0.75	0.9	2669.0	105.0	172.0	106.0	0.3895417988919277
8479	fastcore	local2	0.1	0.5	0.5	minsum	media_gapfill	-0.5	0.999	2491.0	133.0	264.0	164.0	0.38953406612565217
5714	tinit	local2	0.1	0.75	0.75	minmax	media_gapfill	-0.75	0.9	2679.0	95.0	176.0	102.0	0.38952910131092505
12572	fastcore	local2	0.25	0.5	0.9	minmax	no_media	-0.75	0.001	2744.0	30.0	208.0	70.0	0.38949814519711634
7812	fastcore	local2	0.25	0.75	0.1	minsum	no_media	-0.75	0.001	2744.0	30.0	208.0	70.0	0.38949814519711634
7692	fastcore	local2	0.1	0.75	0.1	minsum	no_media	-0.75	0.001	2744.0	30.0	208.0	70.0	0.38949814519711634
12732	fastcore	local2	0.5	0.9	0.9	minmax	no_media	-0.75	0.001	2744.0	30.0	208.0	70.0	0.38949814519711634
12052	fastcore	local2	0.1	0.5	0.75	minmax	no_media	-0.75	0.001	2744.0	30.0	208.0	70.0	0.38949814519711634
8613	fastcore	local2	0.25	0.75	0.5	minsum	no_media	-0.75	0.5	2744.0	30.0	208.0	70.0	0.38949814519711634
12452	fastcore	local2	0.1	0.5	0.9	minmax	no_media	-0.75	0.001	2744.0	30.0	208.0	70.0	0.38949814519711634
9612	fastcore	global	0.1	nan	nan	minmax	no_media	-0.75	0.001	2744.0	30.0	208.0	70.0	0.38949814519711634
6612	fastcore	local1	0.1	nan	0.1	minsum	no_media	-0.75	0.001	2744.0	30.0	208.0	70.0	0.38949814519711634
11852	fastcore	local2	0.25	0.9	0.5	minmax	no_media	-0.75	0.001	2744.0	30.0	208.0	70.0	0.38949814519711634
8812	fastcore	local2	0.1	0.25	0.75	minsum	no_media	-0.75	0.001	2744.0	30.0	208.0	70.0	0.38949814519711634
7813	fastcore	local2	0.25	0.75	0.1	minsum	no_media	-0.75	0.5	2744.0	30.0	208.0	70.0	0.38949814519711634
8852	fastcore	local2	0.1	0.5	0.75	minsum	no_media	-0.75	0.001	2744.0	30.0	208.0	70.0	0.38949814519711634
8412	fastcore	local2	0.1	0.25	0.5	minsum	no_media	-0.75	0.001	2744.0	30.0	208.0	70.0	0.38949814519711634
7933	fastcore	local2	0.5	0.9	0.1	minsum	no_media	-0.75	0.5	2744.0	30.0	208.0	70.0	0.38949814519711634
11812	fastcore	local2	0.25	0.75	0.5	minmax	no_media	-0.75	0.001	2744.0	30.0	208.0	70.0	0.38949814519711634
11813	fastcore	local2	0.25	0.75	0.5	minmax	no_media	-0.75	0.5	2744.0	30.0	208.0	70.0	0.38949814519711634
8693	fastcore	local2	0.5	0.75	0.5	minsum	no_media	-0.75	0.5	2744.0	30.0	208.0	70.0	0.38949814519711634
9613	fastcore	global	0.1	nan	nan	minmax	no_media	-0.75	0.5	2744.0	30.0	208.0	70.0	0.38949814519711634
9732	fastcore	global	0.75	nan	nan	minmax	no_media	-0.75	0.001	2744.0	30.0	208.0	70.0	0.38949814519711634
11572	fastcore	local2	0.75	0.9	0.25	minmax	no_media	-0.75	0.001	2744.0	30.0	208.0	70.0	0.38949814519711634
11573	fastcore	local2	0.75	0.9	0.25	minmax	no_media	-0.75	0.5	2744.0	30.0	208.0	70.0	0.38949814519711634
7892	fastcore	local2	0.5	0.75	0.1	minsum	no_media	-0.75	0.001	2744.0	30.0	208.0	70.0	0.38949814519711634
12733	fastcore	local2	0.5	0.9	0.9	minmax	no_media	-0.75	0.5	2744.0	30.0	208.0	70.0	0.38949814519711634
8612	fastcore	local2	0.25	0.75	0.5	minsum	no_media	-0.75	0.001	2744.0	30.0	208.0	70.0	0.38949814519711634
8213	fastcore	local2	0.25	0.75	0.25	minsum	no_media	-0.75	0.5	2744.0	30.0	208.0	70.0	0.38949814519711634
12573	fastcore	local2	0.25	0.5	0.9	minmax	no_media	-0.75	0.5	2744.0	30.0	208.0	70.0	0.38949814519711634
12453	fastcore	local2	0.1	0.5	0.9	minmax	no_media	-0.75	0.5	2744.0	30.0	208.0	70.0	0.38949814519711634
12053	fastcore	local2	0.1	0.5	0.75	minmax	no_media	-0.75	0.5	2744.0	30.0	208.0	70.0	0.38949814519711634
8212	fastcore	local2	0.25	0.75	0.25	minsum	no_media	-0.75	0.001	2744.0	30.0	208.0	70.0	0.38949814519711634
7732	fastcore	local2	0.1	0.9	0.1	minsum	no_media	-0.75	0.001	2744.0	30.0	208.0	70.0	0.38949814519711634
7733	fastcore	local2	0.1	0.9	0.1	minsum	no_media	-0.75	0.5	2744.0	30.0	208.0	70.0	0.38949814519711634
7693	fastcore	local2	0.1	0.75	0.1	minsum	no_media	-0.75	0.5	2744.0	30.0	208.0	70.0	0.38949814519711634
7893	fastcore	local2	0.5	0.75	0.1	minsum	no_media	-0.75	0.5	2744.0	30.0	208.0	70.0	0.38949814519711634
12372	fastcore	local2	0.75	0.9	0.75	minmax	no_media	-0.75	0.001	2744.0	30.0	208.0	70.0	0.38949814519711634
12373	fastcore	local2	0.75	0.9	0.75	minmax	no_media	-0.75	0.5	2744.0	30.0	208.0	70.0	0.38949814519711634
8413	fastcore	local2	0.1	0.25	0.5	minsum	no_media	-0.75	0.5	2744.0	30.0	208.0	70.0	0.38949814519711634
6613	fastcore	local1	0.1	nan	0.1	minsum	no_media	-0.75	0.5	2744.0	30.0	208.0	70.0	0.38949814519711634
8012	fastcore	local2	0.1	0.25	0.25	minsum	no_media	-0.75	0.001	2744.0	30.0	208.0	70.0	0.38949814519711634
6533	fastcore	global	0.75	nan	nan	minsum	no_media	-0.75	0.5	2744.0	30.0	208.0	70.0	0.38949814519711634
8892	fastcore	local2	0.1	0.75	0.75	minsum	no_media	-0.75	0.001	2744.0	30.0	208.0	70.0	0.38949814519711634
8973	fastcore	local2	0.25	0.5	0.75	minsum	no_media	-0.75	0.5	2744.0	30.0	208.0	70.0	0.38949814519711634
11772	fastcore	local2	0.25	0.5	0.5	minmax	no_media	-0.75	0.001	2744.0	30.0	208.0	70.0	0.38949814519711634
11172	fastcore	local2	0.75	0.9	0.1	minmax	no_media	-0.75	0.001	2744.0	30.0	208.0	70.0	0.38949814519711634
12252	fastcore	local2	0.25	0.9	0.75	minmax	no_media	-0.75	0.001	2744.0	30.0	208.0	70.0	0.38949814519711634
8132	fastcore	local2	0.1	0.9	0.25	minsum	no_media	-0.75	0.001	2744.0	30.0	208.0	70.0	0.38949814519711634
11413	fastcore	local2	0.25	0.75	0.25	minmax	no_media	-0.75	0.5	2744.0	30.0	208.0	70.0	0.38949814519711634
8133	fastcore	local2	0.1	0.9	0.25	minsum	no_media	-0.75	0.5	2744.0	30.0	208.0	70.0	0.38949814519711634
11173	fastcore	local2	0.75	0.9	0.1	minmax	no_media	-0.75	0.5	2744.0	30.0	208.0	70.0	0.38949814519711634
8972	fastcore	local2	0.25	0.5	0.75	minsum	no_media	-0.75	0.001	2744.0	30.0	208.0	70.0	0.38949814519711634
11412	fastcore	local2	0.25	0.75	0.25	minmax	no_media	-0.75	0.001	2744.0	30.0	208.0	70.0	0.38949814519711634
8292	fastcore	local2	0.5	0.75	0.25	minsum	no_media	-0.75	0.001	2744.0	30.0	208.0	70.0	0.38949814519711634
11853	fastcore	local2	0.25	0.9	0.5	minmax	no_media	-0.75	0.5	2744.0	30.0	208.0	70.0	0.38949814519711634
11693	fastcore	local2	0.1	0.75	0.5	minmax	no_media	-0.75	0.5	2744.0	30.0	208.0	70.0	0.38949814519711634
8293	fastcore	local2	0.5	0.75	0.25	minsum	no_media	-0.75	0.5	2744.0	30.0	208.0	70.0	0.38949814519711634
9733	fastcore	global	0.75	nan	nan	minmax	no_media	-0.75	0.5	2744.0	30.0	208.0	70.0	0.38949814519711634
8013	fastcore	local2	0.1	0.25	0.25	minsum	no_media	-0.75	0.5	2744.0	30.0	208.0	70.0	0.38949814519711634
10853	fastcore	local2	0.1	0.5	0.1	minmax	no_media	-0.75	0.5	2744.0	30.0	208.0	70.0	0.38949814519711634
10852	fastcore	local2	0.1	0.5	0.1	minmax	no_media	-0.75	0.001	2744.0	30.0	208.0	70.0	0.38949814519711634
6532	fastcore	global	0.75	nan	nan	minsum	no_media	-0.75	0.001	2744.0	30.0	208.0	70.0	0.38949814519711634
12253	fastcore	local2	0.25	0.9	0.75	minmax	no_media	-0.75	0.5	2744.0	30.0	208.0	70.0	0.38949814519711634
11692	fastcore	local2	0.1	0.75	0.5	minmax	no_media	-0.75	0.001	2744.0	30.0	208.0	70.0	0.38949814519711634
11773	fastcore	local2	0.25	0.5	0.5	minmax	no_media	-0.75	0.5	2744.0	30.0	208.0	70.0	0.38949814519711634
8893	fastcore	local2	0.1	0.75	0.75	minsum	no_media	-0.75	0.5	2744.0	30.0	208.0	70.0	0.38949814519711634
6812	fastcore	local1	0.25	nan	0.1	minsum	no_media	-0.75	0.001	2744.0	30.0	208.0	70.0	0.38949814519711634
8813	fastcore	local2	0.1	0.25	0.75	minsum	no_media	-0.75	0.5	2744.0	30.0	208.0	70.0	0.38949814519711634
6813	fastcore	local1	0.25	nan	0.1	minsum	no_media	-0.75	0.5	2744.0	30.0	208.0	70.0	0.38949814519711634
8853	fastcore	local2	0.1	0.5	0.75	minsum	no_media	-0.75	0.5	2744.0	30.0	208.0	70.0	0.38949814519711634
7652	fastcore	local2	0.1	0.5	0.1	minsum	no_media	-0.75	0.001	2744.0	30.0	208.0	70.0	0.38949814519711634
8692	fastcore	local2	0.5	0.75	0.5	minsum	no_media	-0.75	0.001	2744.0	30.0	208.0	70.0	0.38949814519711634
7653	fastcore	local2	0.1	0.5	0.1	minsum	no_media	-0.75	0.5	2744.0	30.0	208.0	70.0	0.38949814519711634
7932	fastcore	local2	0.5	0.9	0.1	minsum	no_media	-0.75	0.001	2744.0	30.0	208.0	70.0	0.38949814519711634
9253	fastcore	local2	0.1	0.5	0.9	minsum	no_media	-0.75	0.5	2744.0	30.0	208.0	70.0	0.38949814519711634
9252	fastcore	local2	0.1	0.5	0.9	minsum	no_media	-0.75	0.001	2744.0	30.0	208.0	70.0	0.38949814519711634
9399	fastcore	local2	0.25	0.5	0.9	minsum	media_gapfill	-0.5	0.999	2495.0	129.0	266.0	162.0	0.38937911586410817
3934	tinit	local1	0.5	nan	0.75	minmax	no_media	-0.75	0.9	2739.0	35.0	205.0	73.0	0.3893028169821511
4132	tinit	local1	0.75	nan	0.75	minmax	no_media	-0.75	0.001	2739.0	35.0	205.0	73.0	0.3893028169821511
4133	tinit	local1	0.75	nan	0.75	minmax	no_media	-0.75	0.5	2739.0	35.0	205.0	73.0	0.3893028169821511
4334	tinit	local1	0.9	nan	0.75	minmax	no_media	-0.75	0.9	2739.0	35.0	205.0	73.0	0.3893028169821511
4335	tinit	local1	0.9	nan	0.75	minmax	no_media	-0.75	0.999	2739.0	35.0	205.0	73.0	0.3893028169821511
2835	tinit	local2	0.1	0.25	0.9	minsum	media_gapfill	-0.75	0.999	2653.0	121.0	166.0	112.0	0.3892754628200397
1515	tinit	local2	0.5	0.75	0.1	minsum	media_gapfill	-0.75	0.999	2653.0	121.0	166.0	112.0	0.3892754628200397
5795	tinit	local2	0.25	0.5	0.75	minmax	media_gapfill	-0.75	0.999	2653.0	121.0	166.0	112.0	0.3892754628200397
12290	fastcore	local2	0.5	0.75	0.75	minmax	no_media	-1.0	0.9	2839.0	50.0	109.0	54.0	0.38912664580237105
1930	tinit	local2	0.5	0.9	0.25	minsum	no_media	-1.0	0.9	2839.0	50.0	109.0	54.0	0.38912664580237105
2515	tinit	local2	0.1	0.75	0.75	minsum	media_gapfill	-0.75	0.999	2658.0	116.0	168.0	110.0	0.3888435322337865
5278	tinit	local2	0.1	0.5	0.5	minmax	media_gapfill	-0.5	0.9	2549.0	75.0	295.0	133.0	0.38878635299577496
10875	fastcore	local2	0.1	0.5	0.1	minmax	media_gapfill	-0.75	0.999	2612.0	162.0	152.0	126.0	0.38862370871680957
10252	fastcore	local1	0.5	nan	0.25	minmax	no_media	-0.75	0.001	2742.0	32.0	207.0	71.0	0.3885618767533141
7052	fastcore	local1	0.5	nan	0.25	minsum	no_media	-0.75	0.001	2742.0	32.0	207.0	71.0	0.3885618767533141
10253	fastcore	local1	0.5	nan	0.25	minmax	no_media	-0.75	0.5	2742.0	32.0	207.0	71.0	0.3885618767533141
9159	fastcore	local2	0.5	0.9	0.75	minsum	media_gapfill	-0.5	0.999	2490.0	134.0	264.0	164.0	0.38850472252518536
35	tinit	global	0.1	nan	nan	minsum	media_gapfill	-0.75	0.999	2655.0	119.0	167.0	111.0	0.3884626327982316
11850	fastcore	local2	0.25	0.9	0.5	minmax	no_media	-1.0	0.9	2836.0	53.0	108.0	55.0	0.3883143763614536
4330	tinit	local1	0.9	nan	0.75	minmax	no_media	-1.0	0.9	2836.0	53.0	108.0	55.0	0.3883143763614536
4331	tinit	local1	0.9	nan	0.75	minmax	no_media	-1.0	0.999	2836.0	53.0	108.0	55.0	0.3883143763614536
9730	fastcore	global	0.75	nan	nan	minmax	no_media	-1.0	0.9	2836.0	53.0	108.0	55.0	0.3883143763614536
11570	fastcore	local2	0.75	0.9	0.25	minmax	no_media	-1.0	0.9	2836.0	53.0	108.0	55.0	0.3883143763614536
4129	tinit	local1	0.75	nan	0.75	minmax	no_media	-1.0	0.5	2836.0	53.0	108.0	55.0	0.3883143763614536
11170	fastcore	local2	0.75	0.9	0.1	minmax	no_media	-1.0	0.9	2836.0	53.0	108.0	55.0	0.3883143763614536
3930	tinit	local1	0.5	nan	0.75	minmax	no_media	-1.0	0.9	2836.0	53.0	108.0	55.0	0.3883143763614536
4128	tinit	local1	0.75	nan	0.75	minmax	no_media	-1.0	0.001	2836.0	53.0	108.0	55.0	0.3883143763614536
9758	fastcore	global	0.75	nan	nan	minmax	media_gapfill	-0.5	0.9	2531.0	93.0	285.0	143.0	0.3882604791155019
4593	tinit	local2	0.25	0.5	0.1	minmax	media_gapfill	-0.75	0.5	2710.0	64.0	190.0	88.0	0.3881740646535696
4592	tinit	local2	0.25	0.5	0.1	minmax	media_gapfill	-0.75	0.001	2710.0	64.0	190.0	88.0	0.3881740646535696
3874	tinit	local1	0.5	nan	0.25	minmax	media_gapfill	-0.75	0.9	2673.0	101.0	174.0	104.0	0.388172450077292
9518	fastcore	local2	0.5	0.75	0.9	minsum	media_gapfill	-0.5	0.9	2500.0	124.0	269.0	159.0	0.38816347124506767
10919	fastcore	local2	0.1	0.75	0.1	minmax	media_gapfill	-0.5	0.999	2502.0	122.0	270.0	158.0	0.3881324899239257
9719	fastcore	global	0.5	nan	nan	minmax	media_gapfill	-0.5	0.999	2502.0	122.0	270.0	158.0	0.3881324899239257
12239	fastcore	local2	0.25	0.75	0.75	minmax	media_gapfill	-0.5	0.999	2502.0	122.0	270.0	158.0	0.3881324899239257
8518	fastcore	local2	0.1	0.75	0.5	minsum	media_gapfill	-0.5	0.9	2504.0	120.0	271.0	157.0	0.3881147777137548
639	tinit	local1	0.5	nan	0.1	minsum	media_gapfill	-0.5	0.999	2506.0	118.0	272.0	156.0	0.3881107266913896
10478	fastcore	local1	0.75	nan	0.25	minmax	media_gapfill	-0.5	0.9	2529.0	95.0	284.0	144.0	0.38805635293174373
1095	tinit	local1	0.9	nan	0.5	minsum	no_media	-0.75	0.999	2735.0	39.0	203.0	75.0	0.3880347150558754
1094	tinit	local1	0.9	nan	0.5	minsum	no_media	-0.75	0.9	2735.0	39.0	203.0	75.0	0.3880347150558754
5272	tinit	local2	0.1	0.5	0.5	minmax	media_gapfill	-0.75	0.001	2712.0	62.0	191.0	87.0	0.38801941267950524
5273	tinit	local2	0.1	0.5	0.5	minmax	media_gapfill	-0.75	0.5	2712.0	62.0	191.0	87.0	0.38801941267950524
6152	tinit	local2	0.1	0.9	0.9	minmax	media_gapfill	-0.75	0.001	2712.0	62.0	191.0	87.0	0.38801941267950524
4993	tinit	local2	0.25	0.5	0.25	minmax	media_gapfill	-0.75	0.5	2722.0	52.0	196.0	82.0	0.3879121662357649
4992	tinit	local2	0.25	0.5	0.25	minmax	media_gapfill	-0.75	0.001	2722.0	52.0	196.0	82.0	0.3879121662357649
5752	tinit	local2	0.1	0.9	0.75	minmax	media_gapfill	-0.75	0.001	2720.0	54.0	195.0	83.0	0.3878355510005599
5753	tinit	local2	0.1	0.9	0.75	minmax	media_gapfill	-0.75	0.5	2720.0	54.0	195.0	83.0	0.3878355510005599
6409	fastcore	global	0.1	nan	nan	minsum	no_media	-1.0	0.5	2841.0	48.0	110.0	53.0	0.3878214505308511
7208	fastcore	local1	0.75	nan	0.1	minsum	no_media	-1.0	0.001	2841.0	48.0	110.0	53.0	0.3878214505308511
9048	fastcore	local2	0.25	0.9	0.75	minsum	no_media	-1.0	0.001	2841.0	48.0	110.0	53.0	0.3878214505308511
11328	fastcore	local2	0.1	0.9	0.25	minmax	no_media	-1.0	0.001	2841.0	48.0	110.0	53.0	0.3878214505308511
7209	fastcore	local1	0.75	nan	0.1	minsum	no_media	-1.0	0.5	2841.0	48.0	110.0	53.0	0.3878214505308511
6408	fastcore	global	0.1	nan	nan	minsum	no_media	-1.0	0.001	2841.0	48.0	110.0	53.0	0.3878214505308511
7969	fastcore	local2	0.75	0.9	0.1	minsum	no_media	-1.0	0.5	2841.0	48.0	110.0	53.0	0.3878214505308511
12530	fastcore	local2	0.1	0.9	0.9	minmax	no_media	-1.0	0.9	2841.0	48.0	110.0	53.0	0.3878214505308511
11970	fastcore	local2	0.75	0.9	0.5	minmax	no_media	-1.0	0.9	2841.0	48.0	110.0	53.0	0.3878214505308511
7968	fastcore	local2	0.75	0.9	0.1	minsum	no_media	-1.0	0.001	2841.0	48.0	110.0	53.0	0.3878214505308511
11329	fastcore	local2	0.1	0.9	0.25	minmax	no_media	-1.0	0.5	2841.0	48.0	110.0	53.0	0.3878214505308511
8648	fastcore	local2	0.25	0.9	0.5	minsum	no_media	-1.0	0.001	2841.0	48.0	110.0	53.0	0.3878214505308511
8649	fastcore	local2	0.25	0.9	0.5	minsum	no_media	-1.0	0.5	2841.0	48.0	110.0	53.0	0.3878214505308511
9569	fastcore	local2	0.75	0.9	0.9	minsum	no_media	-1.0	0.5	2841.0	48.0	110.0	53.0	0.3878214505308511
9129	fastcore	local2	0.5	0.9	0.75	minsum	no_media	-1.0	0.5	2841.0	48.0	110.0	53.0	0.3878214505308511
8928	fastcore	local2	0.1	0.9	0.75	minsum	no_media	-1.0	0.001	2841.0	48.0	110.0	53.0	0.3878214505308511
7009	fastcore	local1	0.5	nan	0.1	minsum	no_media	-1.0	0.5	2841.0	48.0	110.0	53.0	0.3878214505308511
9568	fastcore	local2	0.75	0.9	0.9	minsum	no_media	-1.0	0.001	2841.0	48.0	110.0	53.0	0.3878214505308511
7408	fastcore	local1	0.9	nan	0.1	minsum	no_media	-1.0	0.001	2841.0	48.0	110.0	53.0	0.3878214505308511
7409	fastcore	local1	0.9	nan	0.1	minsum	no_media	-1.0	0.5	2841.0	48.0	110.0	53.0	0.3878214505308511
8089	fastcore	local2	0.1	0.75	0.25	minsum	no_media	-1.0	0.5	2841.0	48.0	110.0	53.0	0.3878214505308511
8488	fastcore	local2	0.1	0.75	0.5	minsum	no_media	-1.0	0.001	2841.0	48.0	110.0	53.0	0.3878214505308511
8088	fastcore	local2	0.1	0.75	0.25	minsum	no_media	-1.0	0.001	2841.0	48.0	110.0	53.0	0.3878214505308511
9128	fastcore	local2	0.5	0.9	0.75	minsum	no_media	-1.0	0.001	2841.0	48.0	110.0	53.0	0.3878214505308511
11370	fastcore	local2	0.25	0.5	0.25	minmax	no_media	-1.0	0.9	2841.0	48.0	110.0	53.0	0.3878214505308511
11048	fastcore	local2	0.25	0.9	0.1	minmax	no_media	-1.0	0.001	2841.0	48.0	110.0	53.0	0.3878214505308511
8489	fastcore	local2	0.1	0.75	0.5	minsum	no_media	-1.0	0.5	2841.0	48.0	110.0	53.0	0.3878214505308511
11929	fastcore	local2	0.5	0.9	0.5	minmax	no_media	-1.0	0.5	2841.0	48.0	110.0	53.0	0.3878214505308511
11928	fastcore	local2	0.5	0.9	0.5	minmax	no_media	-1.0	0.001	2841.0	48.0	110.0	53.0	0.3878214505308511
7608	fastcore	local2	0.1	0.25	0.1	minsum	no_media	-1.0	0.001	2841.0	48.0	110.0	53.0	0.3878214505308511
7609	fastcore	local2	0.1	0.25	0.1	minsum	no_media	-1.0	0.5	2841.0	48.0	110.0	53.0	0.3878214505308511
7008	fastcore	local1	0.5	nan	0.1	minsum	no_media	-1.0	0.001	2841.0	48.0	110.0	53.0	0.3878214505308511
12650	fastcore	local2	0.25	0.9	0.9	minmax	no_media	-1.0	0.9	2841.0	48.0	110.0	53.0	0.3878214505308511
9049	fastcore	local2	0.25	0.9	0.75	minsum	no_media	-1.0	0.5	2841.0	48.0	110.0	53.0	0.3878214505308511
8368	fastcore	local2	0.75	0.9	0.25	minsum	no_media	-1.0	0.001	2841.0	48.0	110.0	53.0	0.3878214505308511
8929	fastcore	local2	0.1	0.9	0.75	minsum	no_media	-1.0	0.5	2841.0	48.0	110.0	53.0	0.3878214505308511
11049	fastcore	local2	0.25	0.9	0.1	minmax	no_media	-1.0	0.5	2841.0	48.0	110.0	53.0	0.3878214505308511
3210	tinit	global	0.1	nan	nan	minmax	no_media	-1.0	0.9	2841.0	48.0	110.0	53.0	0.3878214505308511
9448	fastcore	local2	0.25	0.9	0.9	minsum	no_media	-1.0	0.001	2841.0	48.0	110.0	53.0	0.3878214505308511
9208	fastcore	local2	0.1	0.25	0.9	minsum	no_media	-1.0	0.001	2841.0	48.0	110.0	53.0	0.3878214505308511
11090	fastcore	local2	0.5	0.75	0.1	minmax	no_media	-1.0	0.9	2841.0	48.0	110.0	53.0	0.3878214505308511
9209	fastcore	local2	0.1	0.25	0.9	minsum	no_media	-1.0	0.5	2841.0	48.0	110.0	53.0	0.3878214505308511
8369	fastcore	local2	0.75	0.9	0.25	minsum	no_media	-1.0	0.5	2841.0	48.0	110.0	53.0	0.3878214505308511
9449	fastcore	local2	0.25	0.9	0.9	minsum	no_media	-1.0	0.5	2841.0	48.0	110.0	53.0	0.3878214505308511
8315	fastcore	local2	0.5	0.75	0.25	minsum	media_gapfill	-0.75	0.999	2608.0	166.0	151.0	127.0	0.3877474737904981
10254	fastcore	local1	0.5	nan	0.25	minmax	no_media	-0.75	0.9	2740.0	34.0	206.0	72.0	0.38773864015710613
6535	fastcore	global	0.75	nan	nan	minsum	no_media	-0.75	0.999	2692.0	82.0	182.0	96.0	0.38768966550246536
11075	fastcore	local2	0.25	0.9	0.1	minmax	media_gapfill	-0.75	0.999	2611.0	163.0	152.0	126.0	0.38766669872971266
2594	tinit	local2	0.25	0.5	0.75	minsum	media_gapfill	-0.75	0.9	2670.0	104.0	173.0	105.0	0.38757621067163733
2494	tinit	local2	0.1	0.75	0.75	minsum	no_media	-0.75	0.9	2733.0	41.0	202.0	76.0	0.3875334266333581
7759	fastcore	local2	0.1	0.9	0.1	minsum	media_gapfill	-0.5	0.999	2489.0	135.0	264.0	164.0	0.38747979595594506
5958	tinit	local2	0.5	0.9	0.75	minmax	media_gapfill	-0.5	0.9	2548.0	76.0	295.0	133.0	0.3873993969734893
5995	tinit	local2	0.75	0.9	0.75	minmax	media_gapfill	-0.75	0.999	2662.0	112.0	170.0	108.0	0.387292889519036
8594	fastcore	local2	0.25	0.5	0.5	minsum	media_gapfill	-0.75	0.9	2662.0	112.0	170.0	108.0	0.387292889519036
8558	fastcore	local2	0.1	0.9	0.5	minsum	media_gapfill	-0.5	0.9	2497.0	127.0	268.0	160.0	0.3871471382103525
3472	tinit	local1	0.1	nan	0.25	minmax	media_gapfill	-0.75	0.001	2731.0	43.0	201.0	77.0	0.38711238993579866
3473	tinit	local1	0.1	nan	0.25	minmax	media_gapfill	-0.75	0.5	2731.0	43.0	201.0	77.0	0.38711238993579866
3474	tinit	local1	0.1	nan	0.25	minmax	media_gapfill	-0.75	0.9	2731.0	43.0	201.0	77.0	0.38711238993579866
11199	fastcore	local2	0.75	0.9	0.1	minmax	media_gapfill	-0.5	0.999	2499.0	125.0	269.0	159.0	0.38709395874585273
11599	fastcore	local2	0.75	0.9	0.25	minmax	media_gapfill	-0.5	0.999	2499.0	125.0	269.0	159.0	0.38709395874585273
12119	fastcore	local2	0.1	0.75	0.75	minmax	media_gapfill	-0.5	0.999	2501.0	123.0	270.0	158.0	0.38705346391603007
11319	fastcore	local2	0.1	0.75	0.25	minmax	media_gapfill	-0.5	0.999	2501.0	123.0	270.0	158.0	0.38705346391603007
8492	fastcore	local2	0.1	0.75	0.5	minsum	no_media	-0.75	0.001	2743.0	31.0	208.0	70.0	0.3870509402033234
9053	fastcore	local2	0.25	0.9	0.75	minsum	no_media	-0.75	0.5	2743.0	31.0	208.0	70.0	0.3870509402033234
8652	fastcore	local2	0.25	0.9	0.5	minsum	no_media	-0.75	0.001	2743.0	31.0	208.0	70.0	0.3870509402033234
7213	fastcore	local1	0.75	nan	0.1	minsum	no_media	-0.75	0.5	2743.0	31.0	208.0	70.0	0.3870509402033234
7012	fastcore	local1	0.5	nan	0.1	minsum	no_media	-0.75	0.001	2743.0	31.0	208.0	70.0	0.3870509402033234
7013	fastcore	local1	0.5	nan	0.1	minsum	no_media	-0.75	0.5	2743.0	31.0	208.0	70.0	0.3870509402033234
8092	fastcore	local2	0.1	0.75	0.25	minsum	no_media	-0.75	0.001	2743.0	31.0	208.0	70.0	0.3870509402033234
9453	fastcore	local2	0.25	0.9	0.9	minsum	no_media	-0.75	0.5	2743.0	31.0	208.0	70.0	0.3870509402033234
7212	fastcore	local1	0.75	nan	0.1	minsum	no_media	-0.75	0.001	2743.0	31.0	208.0	70.0	0.3870509402033234
9452	fastcore	local2	0.25	0.9	0.9	minsum	no_media	-0.75	0.001	2743.0	31.0	208.0	70.0	0.3870509402033234
11932	fastcore	local2	0.5	0.9	0.5	minmax	no_media	-0.75	0.001	2743.0	31.0	208.0	70.0	0.3870509402033234
11933	fastcore	local2	0.5	0.9	0.5	minmax	no_media	-0.75	0.5	2743.0	31.0	208.0	70.0	0.3870509402033234
8653	fastcore	local2	0.25	0.9	0.5	minsum	no_media	-0.75	0.5	2743.0	31.0	208.0	70.0	0.3870509402033234
9572	fastcore	local2	0.75	0.9	0.9	minsum	no_media	-0.75	0.001	2743.0	31.0	208.0	70.0	0.3870509402033234
9573	fastcore	local2	0.75	0.9	0.9	minsum	no_media	-0.75	0.5	2743.0	31.0	208.0	70.0	0.3870509402033234
7412	fastcore	local1	0.9	nan	0.1	minsum	no_media	-0.75	0.001	2743.0	31.0	208.0	70.0	0.3870509402033234
7413	fastcore	local1	0.9	nan	0.1	minsum	no_media	-0.75	0.5	2743.0	31.0	208.0	70.0	0.3870509402033234
9052	fastcore	local2	0.25	0.9	0.75	minsum	no_media	-0.75	0.001	2743.0	31.0	208.0	70.0	0.3870509402033234
8493	fastcore	local2	0.1	0.75	0.5	minsum	no_media	-0.75	0.5	2743.0	31.0	208.0	70.0	0.3870509402033234
8093	fastcore	local2	0.1	0.75	0.25	minsum	no_media	-0.75	0.5	2743.0	31.0	208.0	70.0	0.3870509402033234
8373	fastcore	local2	0.75	0.9	0.25	minsum	no_media	-0.75	0.5	2743.0	31.0	208.0	70.0	0.3870509402033234
11333	fastcore	local2	0.1	0.9	0.25	minmax	no_media	-0.75	0.5	2743.0	31.0	208.0	70.0	0.3870509402033234
9133	fastcore	local2	0.5	0.9	0.75	minsum	no_media	-0.75	0.5	2743.0	31.0	208.0	70.0	0.3870509402033234
7973	fastcore	local2	0.75	0.9	0.1	minsum	no_media	-0.75	0.5	2743.0	31.0	208.0	70.0	0.3870509402033234
12654	fastcore	local2	0.25	0.9	0.9	minmax	no_media	-0.75	0.9	2743.0	31.0	208.0	70.0	0.3870509402033234
7612	fastcore	local2	0.1	0.25	0.1	minsum	no_media	-0.75	0.001	2743.0	31.0	208.0	70.0	0.3870509402033234
7613	fastcore	local2	0.1	0.25	0.1	minsum	no_media	-0.75	0.5	2743.0	31.0	208.0	70.0	0.3870509402033234
3214	tinit	global	0.1	nan	nan	minmax	no_media	-0.75	0.9	2743.0	31.0	208.0	70.0	0.3870509402033234
8933	fastcore	local2	0.1	0.9	0.75	minsum	no_media	-0.75	0.5	2743.0	31.0	208.0	70.0	0.3870509402033234
8932	fastcore	local2	0.1	0.9	0.75	minsum	no_media	-0.75	0.001	2743.0	31.0	208.0	70.0	0.3870509402033234
6412	fastcore	global	0.1	nan	nan	minsum	no_media	-0.75	0.001	2743.0	31.0	208.0	70.0	0.3870509402033234
6413	fastcore	global	0.1	nan	nan	minsum	no_media	-0.75	0.5	2743.0	31.0	208.0	70.0	0.3870509402033234
11094	fastcore	local2	0.5	0.75	0.1	minmax	no_media	-0.75	0.9	2743.0	31.0	208.0	70.0	0.3870509402033234
11974	fastcore	local2	0.75	0.9	0.5	minmax	no_media	-0.75	0.9	2743.0	31.0	208.0	70.0	0.3870509402033234
11332	fastcore	local2	0.1	0.9	0.25	minmax	no_media	-0.75	0.001	2743.0	31.0	208.0	70.0	0.3870509402033234
9132	fastcore	local2	0.5	0.9	0.75	minsum	no_media	-0.75	0.001	2743.0	31.0	208.0	70.0	0.3870509402033234
7972	fastcore	local2	0.75	0.9	0.1	minsum	no_media	-0.75	0.001	2743.0	31.0	208.0	70.0	0.3870509402033234
8372	fastcore	local2	0.75	0.9	0.25	minsum	no_media	-0.75	0.001	2743.0	31.0	208.0	70.0	0.3870509402033234
9212	fastcore	local2	0.1	0.25	0.9	minsum	no_media	-0.75	0.001	2743.0	31.0	208.0	70.0	0.3870509402033234
12534	fastcore	local2	0.1	0.9	0.9	minmax	no_media	-0.75	0.9	2743.0	31.0	208.0	70.0	0.3870509402033234
11053	fastcore	local2	0.25	0.9	0.1	minmax	no_media	-0.75	0.5	2743.0	31.0	208.0	70.0	0.3870509402033234
11052	fastcore	local2	0.25	0.9	0.1	minmax	no_media	-0.75	0.001	2743.0	31.0	208.0	70.0	0.3870509402033234
9213	fastcore	local2	0.1	0.25	0.9	minsum	no_media	-0.75	0.5	2743.0	31.0	208.0	70.0	0.3870509402033234
11374	fastcore	local2	0.25	0.5	0.25	minmax	no_media	-0.75	0.9	2743.0	31.0	208.0	70.0	0.3870509402033234
10532	fastcore	local1	0.75	nan	0.75	minmax	no_media	-0.75	0.001	2738.0	36.0	205.0	73.0	0.38701980594054586
10533	fastcore	local1	0.75	nan	0.75	minmax	no_media	-0.75	0.5	2738.0	36.0	205.0	73.0	0.38701980594054586
4134	tinit	local1	0.75	nan	0.75	minmax	no_media	-0.75	0.9	2738.0	36.0	205.0	73.0	0.38701980594054586
3695	tinit	local1	0.25	nan	0.5	minmax	no_media	-0.75	0.999	2738.0	36.0	205.0	73.0	0.38701980594054586
10692	fastcore	local1	0.9	nan	0.5	minmax	no_media	-0.75	0.001	2738.0	36.0	205.0	73.0	0.38701980594054586
10693	fastcore	local1	0.9	nan	0.5	minmax	no_media	-0.75	0.5	2738.0	36.0	205.0	73.0	0.38701980594054586
4755	tinit	local2	0.5	0.9	0.1	minmax	media_gapfill	-0.75	0.999	2651.0	123.0	166.0	112.0	0.3869748409994107
3395	tinit	global	0.9	nan	nan	minmax	media_gapfill	-0.75	0.999	2659.0	115.0	169.0	109.0	0.38686632209141236
5675	tinit	local2	0.1	0.5	0.75	minmax	media_gapfill	-0.75	0.999	2659.0	115.0	169.0	109.0	0.38686632209141236
1234	tinit	local2	0.1	0.25	0.1	minsum	media_gapfill	-0.75	0.9	2677.0	97.0	176.0	102.0	0.3868622715503815
235	tinit	local1	0.1	nan	0.1	minsum	media_gapfill	-0.75	0.999	2634.0	140.0	160.0	118.0	0.3868250995526363
12514	fastcore	local2	0.1	0.75	0.9	minmax	media_gapfill	-0.75	0.9	2689.0	85.0	181.0	97.0	0.38672943530308046
12634	fastcore	local2	0.25	0.75	0.9	minmax	media_gapfill	-0.75	0.9	2689.0	85.0	181.0	97.0	0.38672943530308046
2233	tinit	local2	0.25	0.75	0.5	minsum	media_gapfill	-0.75	0.5	2707.0	67.0	189.0	89.0	0.3867164164657756
2232	tinit	local2	0.25	0.75	0.5	minsum	media_gapfill	-0.75	0.001	2707.0	67.0	189.0	89.0	0.3867164164657756
9875	fastcore	local1	0.1	nan	0.25	minmax	media_gapfill	-0.75	0.999	2622.0	152.0	156.0	122.0	0.3865689517380831
3272	tinit	global	0.25	nan	nan	minmax	media_gapfill	-0.75	0.001	2709.0	65.0	190.0	88.0	0.3864948326111144
2832	tinit	local2	0.1	0.25	0.9	minsum	media_gapfill	-0.75	0.001	2709.0	65.0	190.0	88.0	0.3864948326111144
5792	tinit	local2	0.25	0.5	0.75	minmax	media_gapfill	-0.75	0.001	2709.0	65.0	190.0	88.0	0.3864948326111144
5793	tinit	local2	0.25	0.5	0.75	minmax	media_gapfill	-0.75	0.5	2709.0	65.0	190.0	88.0	0.3864948326111144
3273	tinit	global	0.25	nan	nan	minmax	media_gapfill	-0.75	0.5	2709.0	65.0	190.0	88.0	0.3864948326111144
2758	tinit	local2	0.5	0.9	0.75	minsum	media_gapfill	-0.5	0.9	2535.0	89.0	288.0	140.0	0.38643152214858234
6234	tinit	local2	0.25	0.75	0.9	minmax	media_gapfill	-0.75	0.9	2684.0	90.0	179.0	99.0	0.3864006232375114
5352	tinit	local2	0.1	0.9	0.5	minmax	media_gapfill	-0.75	0.001	2711.0	63.0	191.0	87.0	0.38631066047154405
4832	tinit	local2	0.1	0.25	0.25	minmax	media_gapfill	-0.75	0.001	2711.0	63.0	191.0	87.0	0.38631066047154405
5353	tinit	local2	0.1	0.9	0.5	minmax	media_gapfill	-0.75	0.5	2711.0	63.0	191.0	87.0	0.38631066047154405
4833	tinit	local2	0.1	0.25	0.25	minmax	media_gapfill	-0.75	0.5	2711.0	63.0	191.0	87.0	0.38631066047154405
6153	tinit	local2	0.1	0.9	0.9	minmax	media_gapfill	-0.75	0.5	2711.0	63.0	191.0	87.0	0.38631066047154405
474	tinit	local1	0.25	nan	0.25	minsum	media_gapfill	-0.75	0.9	2691.0	83.0	182.0	96.0	0.3862310501928652
12294	fastcore	local2	0.5	0.75	0.75	minmax	no_media	-0.75	0.9	2741.0	33.0	207.0	71.0	0.38618313087909895
7252	fastcore	local1	0.75	nan	0.25	minsum	no_media	-0.75	0.001	2741.0	33.0	207.0	71.0	0.38618313087909895
1934	tinit	local2	0.5	0.9	0.25	minsum	no_media	-0.75	0.9	2741.0	33.0	207.0	71.0	0.38618313087909895
3691	tinit	local1	0.25	nan	0.5	minmax	no_media	-1.0	0.999	2835.0	54.0	108.0	55.0	0.3861752932891391
891	tinit	local1	0.75	nan	0.5	minsum	no_media	-1.0	0.999	2835.0	54.0	108.0	55.0	0.3861752932891391
10529	fastcore	local1	0.75	nan	0.75	minmax	no_media	-1.0	0.5	2835.0	54.0	108.0	55.0	0.3861752932891391
10689	fastcore	local1	0.9	nan	0.5	minmax	no_media	-1.0	0.5	2835.0	54.0	108.0	55.0	0.3861752932891391
10688	fastcore	local1	0.9	nan	0.5	minmax	no_media	-1.0	0.001	2835.0	54.0	108.0	55.0	0.3861752932891391
4130	tinit	local1	0.75	nan	0.75	minmax	no_media	-1.0	0.9	2835.0	54.0	108.0	55.0	0.3861752932891391
10528	fastcore	local1	0.75	nan	0.75	minmax	no_media	-1.0	0.001	2835.0	54.0	108.0	55.0	0.3861752932891391
890	tinit	local1	0.75	nan	0.5	minsum	no_media	-1.0	0.9	2835.0	54.0	108.0	55.0	0.3861752932891391
2995	tinit	local2	0.25	0.5	0.9	minsum	media_gapfill	-0.75	0.999	2653.0	121.0	167.0	111.0	0.3861389703773365
9118	fastcore	local2	0.5	0.75	0.75	minsum	media_gapfill	-0.5	0.9	2496.0	128.0	268.0	160.0	0.38609166644232784
5198	tinit	local2	0.75	0.9	0.25	minmax	media_gapfill	-0.5	0.9	2547.0	77.0	295.0	133.0	0.38602112525332155
279	tinit	local1	0.1	nan	0.25	minsum	media_gapfill	-0.5	0.999	2514.0	110.0	277.0	151.0	0.38601182714409965
1792	tinit	local2	0.25	0.5	0.25	minsum	media_gapfill	-0.75	0.001	2719.0	55.0	195.0	83.0	0.38599488269642696
1793	tinit	local2	0.25	0.5	0.25	minsum	media_gapfill	-0.75	0.5	2719.0	55.0	195.0	83.0	0.38599488269642696
11279	fastcore	local2	0.1	0.5	0.25	minmax	media_gapfill	-0.5	0.999	2500.0	124.0	270.0	158.0	0.3859793671993152
5399	tinit	local2	0.25	0.5	0.5	minmax	media_gapfill	-0.5	0.999	2540.0	84.0	291.0	137.0	0.385969280623118
1914	tinit	local2	0.5	0.75	0.25	minsum	media_gapfill	-0.75	0.9	2666.0	108.0	172.0	106.0	0.3857874700721083
9395	fastcore	local2	0.25	0.5	0.9	minsum	media_gapfill	-0.75	0.999	2609.0	165.0	152.0	126.0	0.3857657640750757
6814	fastcore	local1	0.25	nan	0.1	minsum	no_media	-0.75	0.9	2702.0	72.0	187.0	91.0	0.38567950424492053
8234	fastcore	local2	0.25	0.75	0.25	minsum	media_gapfill	-0.75	0.9	2658.0	116.0	169.0	109.0	0.3856769960264418
5475	tinit	local2	0.25	0.9	0.5	minmax	media_gapfill	-0.75	0.999	2658.0	116.0	169.0	109.0	0.3856769960264418
11930	fastcore	local2	0.5	0.9	0.5	minmax	no_media	-1.0	0.9	2832.0	57.0	107.0	56.0	0.38560558945917944
1394	tinit	local2	0.25	0.5	0.1	minsum	media_gapfill	-0.75	0.9	2671.0	103.0	174.0	104.0	0.3856033890182745
11678	fastcore	local2	0.1	0.5	0.5	minmax	media_gapfill	-0.5	0.9	2527.0	97.0	284.0	144.0	0.3855988907464633
8755	fastcore	local2	0.5	0.9	0.5	minsum	media_gapfill	-0.75	0.999	2618.0	156.0	155.0	123.0	0.3855863147373584
6448	fastcore	global	0.25	nan	nan	minsum	no_media	-1.0	0.001	2840.0	49.0	110.0	53.0	0.3855480654005492
9528	fastcore	local2	0.5	0.9	0.9	minsum	no_media	-1.0	0.001	2840.0	49.0	110.0	53.0	0.3855480654005492
11210	fastcore	local2	0.1	0.25	0.25	minmax	no_media	-1.0	0.9	2840.0	49.0	110.0	53.0	0.3855480654005492
8769	fastcore	local2	0.75	0.9	0.5	minsum	no_media	-1.0	0.5	2840.0	49.0	110.0	53.0	0.3855480654005492
9529	fastcore	local2	0.5	0.9	0.9	minsum	no_media	-1.0	0.5	2840.0	49.0	110.0	53.0	0.3855480654005492
12330	fastcore	local2	0.5	0.9	0.75	minmax	no_media	-1.0	0.9	2840.0	49.0	110.0	53.0	0.3855480654005492
6449	fastcore	global	0.25	nan	nan	minsum	no_media	-1.0	0.5	2840.0	49.0	110.0	53.0	0.3855480654005492
8768	fastcore	local2	0.75	0.9	0.5	minsum	no_media	-1.0	0.001	2840.0	49.0	110.0	53.0	0.3855480654005492
12490	fastcore	local2	0.1	0.75	0.9	minmax	no_media	-1.0	0.9	2840.0	49.0	110.0	53.0	0.3855480654005492
10930	fastcore	local2	0.1	0.9	0.1	minmax	no_media	-1.0	0.9	2840.0	49.0	110.0	53.0	0.3855480654005492
11650	fastcore	local2	0.1	0.5	0.5	minmax	no_media	-1.0	0.9	2840.0	49.0	110.0	53.0	0.3855480654005492
11010	fastcore	local2	0.25	0.75	0.1	minmax	no_media	-1.0	0.9	2840.0	49.0	110.0	53.0	0.3855480654005492
12130	fastcore	local2	0.1	0.9	0.75	minmax	no_media	-1.0	0.9	2840.0	49.0	110.0	53.0	0.3855480654005492
10890	fastcore	local2	0.1	0.75	0.1	minmax	no_media	-1.0	0.9	2840.0	49.0	110.0	53.0	0.3855480654005492
9328	fastcore	local2	0.1	0.9	0.9	minsum	no_media	-1.0	0.001	2840.0	49.0	110.0	53.0	0.3855480654005492
9329	fastcore	local2	0.1	0.9	0.9	minsum	no_media	-1.0	0.5	2840.0	49.0	110.0	53.0	0.3855480654005492
11730	fastcore	local2	0.1	0.9	0.5	minmax	no_media	-1.0	0.9	2840.0	49.0	110.0	53.0	0.3855480654005492
8248	fastcore	local2	0.25	0.9	0.25	minsum	no_media	-1.0	0.001	2840.0	49.0	110.0	53.0	0.3855480654005492
8249	fastcore	local2	0.25	0.9	0.25	minsum	no_media	-1.0	0.5	2840.0	49.0	110.0	53.0	0.3855480654005492
11610	fastcore	local2	0.1	0.25	0.5	minmax	no_media	-1.0	0.9	2840.0	49.0	110.0	53.0	0.3855480654005492
10810	fastcore	local2	0.1	0.25	0.1	minmax	no_media	-1.0	0.9	2840.0	49.0	110.0	53.0	0.3855480654005492
12090	fastcore	local2	0.1	0.75	0.75	minmax	no_media	-1.0	0.9	2840.0	49.0	110.0	53.0	0.3855480654005492
12610	fastcore	local2	0.25	0.75	0.9	minmax	no_media	-1.0	0.9	2840.0	49.0	110.0	53.0	0.3855480654005492
493	tinit	local1	0.25	nan	0.5	minsum	no_media	-0.75	0.5	2739.0	35.0	206.0	72.0	0.38542409797191196
492	tinit	local1	0.25	nan	0.5	minsum	no_media	-0.75	0.001	2739.0	35.0	206.0	72.0	0.38542409797191196
1958	tinit	local2	0.5	0.9	0.25	minsum	media_gapfill	-0.5	0.9	2536.0	88.0	289.0	139.0	0.3854050598637988
3114	tinit	local2	0.5	0.75	0.9	minsum	media_gapfill	-0.75	0.9	2655.0	119.0	168.0	110.0	0.3853121417665583
12474	fastcore	local2	0.1	0.5	0.9	minmax	media_gapfill	-0.75	0.9	2688.0	86.0	181.0	97.0	0.38530166146036793
12594	fastcore	local2	0.25	0.5	0.9	minmax	media_gapfill	-0.75	0.9	2688.0	86.0	181.0	97.0	0.38530166146036793
8879	fastcore	local2	0.1	0.5	0.75	minsum	media_gapfill	-0.5	0.999	2491.0	133.0	266.0	162.0	0.38521938090299923
1832	tinit	local2	0.25	0.75	0.25	minsum	media_gapfill	-0.75	0.001	2706.0	68.0	189.0	89.0	0.3850798754511357
1833	tinit	local2	0.25	0.75	0.25	minsum	media_gapfill	-0.75	0.5	2706.0	68.0	189.0	89.0	0.3850798754511357
2514	tinit	local2	0.1	0.75	0.75	minsum	media_gapfill	-0.75	0.9	2668.0	106.0	173.0	105.0	0.3850529802589519
5495	tinit	local2	0.5	0.75	0.5	minmax	no_media	-0.75	0.999	2730.0	44.0	201.0	77.0	0.3850436118052857
4758	tinit	local2	0.5	0.9	0.1	minmax	media_gapfill	-0.5	0.9	2548.0	76.0	296.0	132.0	0.38504193549914173
5678	tinit	local2	0.1	0.5	0.75	minmax	media_gapfill	-0.5	0.9	2548.0	76.0	296.0	132.0	0.38504193549914173
1839	tinit	local2	0.25	0.75	0.25	minsum	media_gapfill	-0.5	0.999	2541.0	83.0	292.0	136.0	0.38496003470289525
11839	fastcore	local2	0.25	0.75	0.5	minmax	media_gapfill	-0.5	0.999	2499.0	125.0	270.0	158.0	0.38491015685779245
2114	tinit	local2	0.1	0.75	0.5	minsum	media_gapfill	-0.75	0.9	2673.0	101.0	175.0	103.0	0.38491012080970954
5154	tinit	local2	0.5	0.9	0.25	minmax	media_gapfill	-0.75	0.9	2678.0	96.0	177.0	101.0	0.3848949230714403
5491	tinit	local2	0.5	0.75	0.5	minmax	no_media	-1.0	0.999	2826.0	63.0	105.0	58.0	0.38489407720617974
12154	fastcore	local2	0.1	0.9	0.75	minmax	media_gapfill	-0.75	0.9	2660.0	114.0	170.0	108.0	0.384881806471677
1235	tinit	local2	0.1	0.25	0.1	minsum	media_gapfill	-0.75	0.999	2660.0	114.0	170.0	108.0	0.384881806471677
10079	fastcore	local1	0.25	nan	0.25	minmax	media_gapfill	-0.5	0.999	2501.0	123.0	271.0	157.0	0.384863563838181
2095	tinit	local2	0.1	0.75	0.5	minsum	no_media	-0.75	0.999	2708.0	66.0	190.0	88.0	0.38483052551725583
7915	fastcore	local2	0.5	0.75	0.1	minsum	media_gapfill	-0.75	0.999	2608.0	166.0	152.0	126.0	0.3848217655546722
12170	fastcore	local2	0.25	0.5	0.75	minmax	no_media	-1.0	0.9	2837.0	52.0	109.0	54.0	0.3847188495813994
10250	fastcore	local1	0.5	nan	0.25	minmax	no_media	-1.0	0.9	2837.0	52.0	109.0	54.0	0.3847188495813994
12210	fastcore	local2	0.25	0.75	0.75	minmax	no_media	-1.0	0.9	2837.0	52.0	109.0	54.0	0.3847188495813994
2890	tinit	local2	0.1	0.75	0.9	minsum	no_media	-1.0	0.9	2837.0	52.0	109.0	54.0	0.3847188495813994
11035	fastcore	local2	0.25	0.75	0.1	minmax	media_gapfill	-0.75	0.999	2629.0	145.0	159.0	119.0	0.3846523696175004
12094	fastcore	local2	0.1	0.75	0.75	minmax	no_media	-0.75	0.9	2742.0	32.0	208.0	70.0	0.3846371231204044
11614	fastcore	local2	0.1	0.25	0.5	minmax	no_media	-0.75	0.9	2742.0	32.0	208.0	70.0	0.3846371231204044
8252	fastcore	local2	0.25	0.9	0.25	minsum	no_media	-0.75	0.001	2742.0	32.0	208.0	70.0	0.3846371231204044
12134	fastcore	local2	0.1	0.9	0.75	minmax	no_media	-0.75	0.9	2742.0	32.0	208.0	70.0	0.3846371231204044
11734	fastcore	local2	0.1	0.9	0.5	minmax	no_media	-0.75	0.9	2742.0	32.0	208.0	70.0	0.3846371231204044
9532	fastcore	local2	0.5	0.9	0.9	minsum	no_media	-0.75	0.001	2742.0	32.0	208.0	70.0	0.3846371231204044
12614	fastcore	local2	0.25	0.75	0.9	minmax	no_media	-0.75	0.9	2742.0	32.0	208.0	70.0	0.3846371231204044
10814	fastcore	local2	0.1	0.25	0.1	minmax	no_media	-0.75	0.9	2742.0	32.0	208.0	70.0	0.3846371231204044
8773	fastcore	local2	0.75	0.9	0.5	minsum	no_media	-0.75	0.5	2742.0	32.0	208.0	70.0	0.3846371231204044
11654	fastcore	local2	0.1	0.5	0.5	minmax	no_media	-0.75	0.9	2742.0	32.0	208.0	70.0	0.3846371231204044
11014	fastcore	local2	0.25	0.75	0.1	minmax	no_media	-0.75	0.9	2742.0	32.0	208.0	70.0	0.3846371231204044
8253	fastcore	local2	0.25	0.9	0.25	minsum	no_media	-0.75	0.5	2742.0	32.0	208.0	70.0	0.3846371231204044
8772	fastcore	local2	0.75	0.9	0.5	minsum	no_media	-0.75	0.001	2742.0	32.0	208.0	70.0	0.3846371231204044
11214	fastcore	local2	0.1	0.25	0.25	minmax	no_media	-0.75	0.9	2742.0	32.0	208.0	70.0	0.3846371231204044
6453	fastcore	global	0.25	nan	nan	minsum	no_media	-0.75	0.5	2742.0	32.0	208.0	70.0	0.3846371231204044
9533	fastcore	local2	0.5	0.9	0.9	minsum	no_media	-0.75	0.5	2742.0	32.0	208.0	70.0	0.3846371231204044
6452	fastcore	global	0.25	nan	nan	minsum	no_media	-0.75	0.001	2742.0	32.0	208.0	70.0	0.3846371231204044
12494	fastcore	local2	0.1	0.75	0.9	minmax	no_media	-0.75	0.9	2742.0	32.0	208.0	70.0	0.3846371231204044
12334	fastcore	local2	0.5	0.9	0.75	minmax	no_media	-0.75	0.9	2742.0	32.0	208.0	70.0	0.3846371231204044
9332	fastcore	local2	0.1	0.9	0.9	minsum	no_media	-0.75	0.001	2742.0	32.0	208.0	70.0	0.3846371231204044
9333	fastcore	local2	0.1	0.9	0.9	minsum	no_media	-0.75	0.5	2742.0	32.0	208.0	70.0	0.3846371231204044
10894	fastcore	local2	0.1	0.75	0.1	minmax	no_media	-0.75	0.9	2742.0	32.0	208.0	70.0	0.3846371231204044
10934	fastcore	local2	0.1	0.9	0.1	minmax	no_media	-0.75	0.9	2742.0	32.0	208.0	70.0	0.3846371231204044
4472	tinit	local2	0.1	0.5	0.1	minmax	media_gapfill	-0.75	0.001	2710.0	64.0	191.0	87.0	0.38461740988603
4433	tinit	local2	0.1	0.25	0.1	minmax	media_gapfill	-0.75	0.5	2710.0	64.0	191.0	87.0	0.38461740988603
5632	tinit	local2	0.1	0.25	0.75	minmax	media_gapfill	-0.75	0.001	2710.0	64.0	191.0	87.0	0.38461740988603
4473	tinit	local2	0.1	0.5	0.1	minmax	media_gapfill	-0.75	0.5	2710.0	64.0	191.0	87.0	0.38461740988603
4432	tinit	local2	0.1	0.25	0.1	minmax	media_gapfill	-0.75	0.001	2710.0	64.0	191.0	87.0	0.38461740988603
5633	tinit	local2	0.1	0.25	0.75	minmax	media_gapfill	-0.75	0.5	2710.0	64.0	191.0	87.0	0.38461740988603
6393	tinit	local2	0.75	0.9	0.9	minmax	media_gapfill	-0.75	0.5	2710.0	64.0	191.0	87.0	0.38461740988603
3375	tinit	global	0.9	nan	nan	minmax	no_media	-0.75	0.999	2710.0	64.0	191.0	87.0	0.38461740988603
6392	tinit	local2	0.75	0.9	0.9	minmax	media_gapfill	-0.75	0.001	2710.0	64.0	191.0	87.0	0.38461740988603
5235	tinit	local2	0.1	0.25	0.5	minmax	media_gapfill	-0.75	0.999	2657.0	117.0	169.0	109.0	0.38449474054924637
11914	fastcore	local2	0.5	0.75	0.5	minmax	media_gapfill	-0.75	0.9	2699.0	75.0	186.0	92.0	0.3844793439910192
10958	fastcore	local2	0.1	0.9	0.1	minmax	media_gapfill	-0.5	0.9	2526.0	98.0	284.0	144.0	0.38438008271518165
5994	tinit	local2	0.75	0.9	0.75	minmax	media_gapfill	-0.75	0.9	2670.0	104.0	174.0	104.0	0.38433136686494407
5878	tinit	local2	0.25	0.9	0.75	minmax	media_gapfill	-0.5	0.9	2544.0	80.0	294.0	134.0	0.3842883336231776
4051	tinit	local1	0.75	nan	0.25	minmax	no_media	-1.0	0.999	2834.0	55.0	108.0	55.0	0.38406372615887074
2290	tinit	local2	0.5	0.75	0.5	minsum	no_media	-1.0	0.9	2834.0	55.0	108.0	55.0	0.38406372615887074
7475	fastcore	local1	0.9	nan	0.25	minsum	media_gapfill	-0.75	0.999	2604.0	170.0	151.0	127.0	0.3840071335995537
12114	fastcore	local2	0.1	0.75	0.75	minmax	media_gapfill	-0.75	0.9	2687.0	87.0	181.0	97.0	0.383884420134167
7053	fastcore	local1	0.5	nan	0.25	minsum	no_media	-0.75	0.5	2740.0	34.0	207.0	71.0	0.38383587265316615
7453	fastcore	local1	0.9	nan	0.25	minsum	no_media	-0.75	0.5	2740.0	34.0	207.0	71.0	0.38383587265316615
6653	fastcore	local1	0.1	nan	0.25	minsum	no_media	-0.75	0.5	2740.0	34.0	207.0	71.0	0.38383587265316615
6652	fastcore	local1	0.1	nan	0.25	minsum	no_media	-0.75	0.001	2740.0	34.0	207.0	71.0	0.38383587265316615
7452	fastcore	local1	0.9	nan	0.25	minsum	no_media	-0.75	0.001	2740.0	34.0	207.0	71.0	0.38383587265316615
10475	fastcore	local1	0.75	nan	0.25	minmax	media_gapfill	-0.75	0.999	2610.0	164.0	153.0	125.0	0.3837774157852891
3974	tinit	local1	0.5	nan	0.9	minmax	no_media	-0.75	0.9	2733.0	41.0	203.0	75.0	0.3837211356175499
3975	tinit	local1	0.5	nan	0.9	minmax	no_media	-0.75	0.999	2733.0	41.0	203.0	75.0	0.3837211356175499
9999	fastcore	local1	0.1	nan	0.9	minmax	media_gapfill	-0.5	0.999	2506.0	118.0	274.0	154.0	0.3836999836817389
12399	fastcore	local2	0.75	0.9	0.75	minmax	media_gapfill	-0.5	0.999	2508.0	116.0	275.0	153.0	0.3836974552643893
8434	fastcore	local2	0.1	0.25	0.5	minsum	media_gapfill	-0.75	0.9	2659.0	115.0	170.0	108.0	0.38368717280868253
8034	fastcore	local2	0.1	0.25	0.25	minsum	media_gapfill	-0.75	0.9	2659.0	115.0	170.0	108.0	0.38368717280868253
2838	tinit	local2	0.1	0.25	0.9	minsum	media_gapfill	-0.5	0.9	2547.0	77.0	296.0	132.0	0.3836632912566839
12715	fastcore	local2	0.5	0.75	0.9	minmax	media_gapfill	-0.75	0.999	2628.0	146.0	159.0	119.0	0.3836264317884504
1091	tinit	local1	0.9	nan	0.5	minsum	no_media	-1.0	0.999	2831.0	58.0	107.0	56.0	0.383565508968676
1090	tinit	local1	0.9	nan	0.5	minsum	no_media	-1.0	0.9	2831.0	58.0	107.0	56.0	0.383565508968676
8519	fastcore	local2	0.1	0.75	0.5	minsum	media_gapfill	-0.5	0.999	2485.0	139.0	264.0	164.0	0.3834235402159179
7834	fastcore	local2	0.25	0.75	0.1	minsum	media_gapfill	-0.75	0.9	2656.0	118.0	169.0	109.0	0.3833194787710056
8729	fastcore	local2	0.5	0.9	0.5	minsum	no_media	-1.0	0.5	2839.0	50.0	110.0	53.0	0.3833059667743636
11290	fastcore	local2	0.1	0.75	0.25	minmax	no_media	-1.0	0.9	2839.0	50.0	110.0	53.0	0.3833059667743636
11250	fastcore	local2	0.1	0.5	0.25	minmax	no_media	-1.0	0.9	2839.0	50.0	110.0	53.0	0.3833059667743636
8529	fastcore	local2	0.1	0.9	0.5	minsum	no_media	-1.0	0.5	2839.0	50.0	110.0	53.0	0.3833059667743636
10249	fastcore	local1	0.5	nan	0.25	minmax	no_media	-1.0	0.5	2839.0	50.0	110.0	53.0	0.3833059667743636
8329	fastcore	local2	0.5	0.9	0.25	minsum	no_media	-1.0	0.5	2839.0	50.0	110.0	53.0	0.3833059667743636
7849	fastcore	local2	0.25	0.9	0.1	minsum	no_media	-1.0	0.5	2839.0	50.0	110.0	53.0	0.3833059667743636
12450	fastcore	local2	0.1	0.5	0.9	minmax	no_media	-1.0	0.9	2839.0	50.0	110.0	53.0	0.3833059667743636
12010	fastcore	local2	0.1	0.25	0.75	minmax	no_media	-1.0	0.9	2839.0	50.0	110.0	53.0	0.3833059667743636
7848	fastcore	local2	0.25	0.9	0.1	minsum	no_media	-1.0	0.001	2839.0	50.0	110.0	53.0	0.3833059667743636
11450	fastcore	local2	0.25	0.9	0.25	minmax	no_media	-1.0	0.9	2839.0	50.0	110.0	53.0	0.3833059667743636
9650	fastcore	global	0.25	nan	nan	minmax	no_media	-1.0	0.9	2839.0	50.0	110.0	53.0	0.3833059667743636
6568	fastcore	global	0.9	nan	nan	minsum	no_media	-1.0	0.001	2839.0	50.0	110.0	53.0	0.3833059667743636
6569	fastcore	global	0.9	nan	nan	minsum	no_media	-1.0	0.5	2839.0	50.0	110.0	53.0	0.3833059667743636
11410	fastcore	local2	0.25	0.75	0.25	minmax	no_media	-1.0	0.9	2839.0	50.0	110.0	53.0	0.3833059667743636
11770	fastcore	local2	0.25	0.5	0.5	minmax	no_media	-1.0	0.9	2839.0	50.0	110.0	53.0	0.3833059667743636
10970	fastcore	local2	0.25	0.5	0.1	minmax	no_media	-1.0	0.9	2839.0	50.0	110.0	53.0	0.3833059667743636
8328	fastcore	local2	0.5	0.9	0.25	minsum	no_media	-1.0	0.001	2839.0	50.0	110.0	53.0	0.3833059667743636
12410	fastcore	local2	0.1	0.25	0.9	minmax	no_media	-1.0	0.9	2839.0	50.0	110.0	53.0	0.3833059667743636
12570	fastcore	local2	0.25	0.5	0.9	minmax	no_media	-1.0	0.9	2839.0	50.0	110.0	53.0	0.3833059667743636
10248	fastcore	local1	0.5	nan	0.25	minmax	no_media	-1.0	0.001	2839.0	50.0	110.0	53.0	0.3833059667743636
8528	fastcore	local2	0.1	0.9	0.5	minsum	no_media	-1.0	0.001	2839.0	50.0	110.0	53.0	0.3833059667743636
11690	fastcore	local2	0.1	0.75	0.5	minmax	no_media	-1.0	0.9	2839.0	50.0	110.0	53.0	0.3833059667743636
7048	fastcore	local1	0.5	nan	0.25	minsum	no_media	-1.0	0.001	2839.0	50.0	110.0	53.0	0.3833059667743636
12370	fastcore	local2	0.75	0.9	0.75	minmax	no_media	-1.0	0.9	2839.0	50.0	110.0	53.0	0.3833059667743636
8728	fastcore	local2	0.5	0.9	0.5	minsum	no_media	-1.0	0.001	2839.0	50.0	110.0	53.0	0.3833059667743636
4438	tinit	local2	0.1	0.25	0.1	minmax	media_gapfill	-0.5	0.9	2545.0	79.0	295.0	133.0	0.3832902313541627
5152	tinit	local2	0.5	0.9	0.25	minmax	media_gapfill	-0.75	0.001	2707.0	67.0	190.0	88.0	0.383180905619274
2432	tinit	local2	0.1	0.25	0.75	minsum	media_gapfill	-0.75	0.001	2707.0	67.0	190.0	88.0	0.383180905619274
5153	tinit	local2	0.5	0.9	0.25	minmax	media_gapfill	-0.75	0.5	2707.0	67.0	190.0	88.0	0.383180905619274
2433	tinit	local2	0.1	0.25	0.75	minsum	media_gapfill	-0.75	0.5	2707.0	67.0	190.0	88.0	0.383180905619274
9155	fastcore	local2	0.5	0.9	0.75	minsum	media_gapfill	-0.75	0.999	2603.0	171.0	151.0	127.0	0.3830824343799846
6435	fastcore	global	0.1	nan	nan	minsum	media_gapfill	-0.75	0.999	2603.0	171.0	151.0	127.0	0.3830824343799846
8155	fastcore	local2	0.1	0.9	0.25	minsum	media_gapfill	-0.75	0.999	2603.0	171.0	151.0	127.0	0.3830824343799846
1874	tinit	local2	0.25	0.9	0.25	minsum	media_gapfill	-0.75	0.9	2653.0	121.0	168.0	110.0	0.38299215109611856
9315	fastcore	local2	0.1	0.75	0.9	minsum	media_gapfill	-0.75	0.999	2606.0	168.0	152.0	126.0	0.3829465247675824
11154	fastcore	local2	0.5	0.9	0.1	minmax	media_gapfill	-0.75	0.9	2698.0	76.0	186.0	92.0	0.38294500892788885
5798	tinit	local2	0.25	0.5	0.75	minmax	media_gapfill	-0.5	0.9	2543.0	81.0	294.0	134.0	0.38294404283180383
4913	tinit	local2	0.1	0.75	0.25	minmax	media_gapfill	-0.75	0.5	2709.0	65.0	191.0	87.0	0.382939409098061
4912	tinit	local2	0.1	0.75	0.25	minmax	media_gapfill	-0.75	0.001	2709.0	65.0	191.0	87.0	0.382939409098061
4752	tinit	local2	0.5	0.9	0.1	minmax	media_gapfill	-0.75	0.001	2709.0	65.0	191.0	87.0	0.382939409098061
4753	tinit	local2	0.5	0.9	0.1	minmax	media_gapfill	-0.75	0.5	2709.0	65.0	191.0	87.0	0.382939409098061
5873	tinit	local2	0.25	0.9	0.75	minmax	media_gapfill	-0.75	0.5	2709.0	65.0	191.0	87.0	0.382939409098061
4953	tinit	local2	0.1	0.9	0.25	minmax	media_gapfill	-0.75	0.5	2709.0	65.0	191.0	87.0	0.382939409098061
5672	tinit	local2	0.1	0.5	0.75	minmax	media_gapfill	-0.75	0.001	2709.0	65.0	191.0	87.0	0.382939409098061
5673	tinit	local2	0.1	0.5	0.75	minmax	media_gapfill	-0.75	0.5	2709.0	65.0	191.0	87.0	0.382939409098061
5872	tinit	local2	0.25	0.9	0.75	minmax	media_gapfill	-0.75	0.001	2709.0	65.0	191.0	87.0	0.382939409098061
3313	tinit	global	0.5	nan	nan	minmax	media_gapfill	-0.75	0.5	2709.0	65.0	191.0	87.0	0.382939409098061
3312	tinit	global	0.5	nan	nan	minmax	media_gapfill	-0.75	0.001	2709.0	65.0	191.0	87.0	0.382939409098061
4952	tinit	local2	0.1	0.9	0.25	minmax	media_gapfill	-0.75	0.001	2709.0	65.0	191.0	87.0	0.382939409098061
5234	tinit	local2	0.1	0.25	0.5	minmax	media_gapfill	-0.75	0.9	2674.0	100.0	176.0	102.0	0.3829291496857062
674	tinit	local1	0.5	nan	0.25	minsum	media_gapfill	-0.75	0.9	2674.0	100.0	176.0	102.0	0.3829291496857062
5034	tinit	local2	0.25	0.75	0.25	minmax	media_gapfill	-0.75	0.9	2674.0	100.0	176.0	102.0	0.3829291496857062
10795	fastcore	local1	0.9	nan	0.9	minmax	media_gapfill	-0.75	0.999	2609.0	165.0	153.0	125.0	0.38283078861329867
11119	fastcore	local2	0.5	0.75	0.1	minmax	media_gapfill	-0.5	0.999	2497.0	127.0	270.0	158.0	0.38278622624550385
4552	tinit	local2	0.1	0.9	0.1	minmax	media_gapfill	-0.75	0.001	2711.0	63.0	192.0	86.0	0.3827350544520113
4553	tinit	local2	0.1	0.9	0.1	minmax	media_gapfill	-0.75	0.5	2711.0	63.0	192.0	86.0	0.3827350544520113
10455	fastcore	local1	0.75	nan	0.25	minmax	no_media	-0.75	0.999	2711.0	63.0	192.0	86.0	0.3827350544520113
2394	tinit	local2	0.75	0.9	0.5	minsum	media_gapfill	-0.75	0.9	2650.0	124.0	167.0	111.0	0.3827033298102702
10275	fastcore	local1	0.5	nan	0.25	minmax	media_gapfill	-0.75	0.999	2618.0	156.0	156.0	122.0	0.38261243924831295
5233	tinit	local2	0.1	0.25	0.5	minmax	media_gapfill	-0.75	0.5	2713.0	61.0	193.0	85.0	0.38257005235187524
5232	tinit	local2	0.1	0.25	0.5	minmax	media_gapfill	-0.75	0.001	2713.0	61.0	193.0	85.0	0.38257005235187524
4673	tinit	local2	0.25	0.9	0.1	minmax	media_gapfill	-0.75	0.5	2713.0	61.0	193.0	85.0	0.38257005235187524
4672	tinit	local2	0.25	0.9	0.1	minmax	media_gapfill	-0.75	0.001	2713.0	61.0	193.0	85.0	0.38257005235187524
5553	tinit	local2	0.5	0.9	0.5	minmax	media_gapfill	-0.75	0.5	2713.0	61.0	193.0	85.0	0.38257005235187524
5552	tinit	local2	0.5	0.9	0.5	minmax	media_gapfill	-0.75	0.001	2713.0	61.0	193.0	85.0	0.38257005235187524
2489	tinit	local2	0.1	0.75	0.75	minsum	no_media	-1.0	0.5	2836.0	53.0	109.0	54.0	0.38255874231203624
2488	tinit	local2	0.1	0.75	0.75	minsum	no_media	-1.0	0.001	2836.0	53.0	109.0	54.0	0.38255874231203624
11810	fastcore	local2	0.25	0.75	0.5	minmax	no_media	-1.0	0.9	2836.0	53.0	109.0	54.0	0.38255874231203624
10733	fastcore	local1	0.9	nan	0.75	minmax	no_media	-0.75	0.5	2736.0	38.0	205.0	73.0	0.3825395451595661
4094	tinit	local1	0.75	nan	0.5	minmax	no_media	-0.75	0.9	2736.0	38.0	205.0	73.0	0.3825395451595661
10694	fastcore	local1	0.9	nan	0.5	minmax	no_media	-0.75	0.9	2736.0	38.0	205.0	73.0	0.3825395451595661
10695	fastcore	local1	0.9	nan	0.5	minmax	no_media	-0.75	0.999	2736.0	38.0	205.0	73.0	0.3825395451595661
3935	tinit	local1	0.5	nan	0.75	minmax	no_media	-0.75	0.999	2736.0	38.0	205.0	73.0	0.3825395451595661
10732	fastcore	local1	0.9	nan	0.75	minmax	no_media	-0.75	0.001	2736.0	38.0	205.0	73.0	0.3825395451595661
3415	tinit	local1	0.1	nan	0.1	minmax	no_media	-0.75	0.999	2736.0	38.0	205.0	73.0	0.3825395451595661
2115	tinit	local2	0.1	0.75	0.5	minsum	media_gapfill	-0.75	0.999	2658.0	116.0	170.0	108.0	0.38249970418647666
114	tinit	global	0.5	nan	nan	minsum	media_gapfill	-0.75	0.9	2658.0	116.0	170.0	108.0	0.38249970418647666
11114	fastcore	local2	0.5	0.75	0.1	minmax	media_gapfill	-0.75	0.9	2686.0	88.0	181.0	97.0	0.3824775708015717
10914	fastcore	local2	0.1	0.75	0.1	minmax	media_gapfill	-0.75	0.9	2686.0	88.0	181.0	97.0	0.3824775708015717
1355	tinit	local2	0.1	0.9	0.1	minsum	media_gapfill	-0.75	0.999	2647.0	127.0	166.0	112.0	0.3824512695006765
2274	tinit	local2	0.25	0.9	0.5	minsum	media_gapfill	-0.75	0.9	2671.0	103.0	175.0	103.0	0.3823447412739687
7215	fastcore	local1	0.75	nan	0.1	minsum	no_media	-0.75	0.999	2693.0	81.0	184.0	94.0	0.38233710984464164
6232	tinit	local2	0.25	0.75	0.9	minmax	media_gapfill	-0.75	0.001	2719.0	55.0	196.0	82.0	0.3823359733317697
6233	tinit	local2	0.25	0.75	0.9	minmax	media_gapfill	-0.75	0.5	2719.0	55.0	196.0	82.0	0.3823359733317697
12374	fastcore	local2	0.75	0.9	0.75	minmax	no_media	-0.75	0.9	2741.0	33.0	208.0	70.0	0.38225589217488026
8333	fastcore	local2	0.5	0.9	0.25	minsum	no_media	-0.75	0.5	2741.0	33.0	208.0	70.0	0.38225589217488026
12454	fastcore	local2	0.1	0.5	0.9	minmax	no_media	-0.75	0.9	2741.0	33.0	208.0	70.0	0.38225589217488026
9654	fastcore	global	0.25	nan	nan	minmax	no_media	-0.75	0.9	2741.0	33.0	208.0	70.0	0.38225589217488026
11694	fastcore	local2	0.1	0.75	0.5	minmax	no_media	-0.75	0.9	2741.0	33.0	208.0	70.0	0.38225589217488026
6572	fastcore	global	0.9	nan	nan	minsum	no_media	-0.75	0.001	2741.0	33.0	208.0	70.0	0.38225589217488026
12414	fastcore	local2	0.1	0.25	0.9	minmax	no_media	-0.75	0.9	2741.0	33.0	208.0	70.0	0.38225589217488026
10974	fastcore	local2	0.25	0.5	0.1	minmax	no_media	-0.75	0.9	2741.0	33.0	208.0	70.0	0.38225589217488026
12014	fastcore	local2	0.1	0.25	0.75	minmax	no_media	-0.75	0.9	2741.0	33.0	208.0	70.0	0.38225589217488026
8733	fastcore	local2	0.5	0.9	0.5	minsum	no_media	-0.75	0.5	2741.0	33.0	208.0	70.0	0.38225589217488026
7852	fastcore	local2	0.25	0.9	0.1	minsum	no_media	-0.75	0.001	2741.0	33.0	208.0	70.0	0.38225589217488026
6573	fastcore	global	0.9	nan	nan	minsum	no_media	-0.75	0.5	2741.0	33.0	208.0	70.0	0.38225589217488026
11774	fastcore	local2	0.25	0.5	0.5	minmax	no_media	-0.75	0.9	2741.0	33.0	208.0	70.0	0.38225589217488026
7853	fastcore	local2	0.25	0.9	0.1	minsum	no_media	-0.75	0.5	2741.0	33.0	208.0	70.0	0.38225589217488026
11454	fastcore	local2	0.25	0.9	0.25	minmax	no_media	-0.75	0.9	2741.0	33.0	208.0	70.0	0.38225589217488026
12574	fastcore	local2	0.25	0.5	0.9	minmax	no_media	-0.75	0.9	2741.0	33.0	208.0	70.0	0.38225589217488026
8532	fastcore	local2	0.1	0.9	0.5	minsum	no_media	-0.75	0.001	2741.0	33.0	208.0	70.0	0.38225589217488026
8332	fastcore	local2	0.5	0.9	0.25	minsum	no_media	-0.75	0.001	2741.0	33.0	208.0	70.0	0.38225589217488026
8732	fastcore	local2	0.5	0.9	0.5	minsum	no_media	-0.75	0.001	2741.0	33.0	208.0	70.0	0.38225589217488026
11294	fastcore	local2	0.1	0.75	0.25	minmax	no_media	-0.75	0.9	2741.0	33.0	208.0	70.0	0.38225589217488026
8533	fastcore	local2	0.1	0.9	0.5	minsum	no_media	-0.75	0.5	2741.0	33.0	208.0	70.0	0.38225589217488026
11254	fastcore	local2	0.1	0.5	0.25	minmax	no_media	-0.75	0.9	2741.0	33.0	208.0	70.0	0.38225589217488026
11414	fastcore	local2	0.25	0.75	0.25	minmax	no_media	-0.75	0.9	2741.0	33.0	208.0	70.0	0.38225589217488026
9759	fastcore	global	0.75	nan	nan	minmax	media_gapfill	-0.5	0.999	2526.0	98.0	285.0	143.0	0.38209990812602507
5279	tinit	local2	0.1	0.5	0.5	minmax	media_gapfill	-0.5	0.999	2537.0	87.0	291.0	137.0	0.38205695481501195
4172	tinit	local1	0.75	nan	0.9	minmax	no_media	-0.75	0.001	2734.0	40.0	204.0	74.0	0.3820294721126351
4173	tinit	local1	0.75	nan	0.9	minmax	no_media	-0.75	0.5	2734.0	40.0	204.0	74.0	0.3820294721126351
4174	tinit	local1	0.75	nan	0.9	minmax	no_media	-0.75	0.9	2734.0	40.0	204.0	74.0	0.3820294721126351
8635	fastcore	local2	0.25	0.75	0.5	minsum	media_gapfill	-0.75	0.999	2605.0	169.0	152.0	126.0	0.38201521123781784
10691	fastcore	local1	0.9	nan	0.5	minmax	no_media	-1.0	0.999	2833.0	56.0	108.0	55.0	0.38197906005133075
10690	fastcore	local1	0.9	nan	0.5	minmax	no_media	-1.0	0.9	2833.0	56.0	108.0	55.0	0.38197906005133075
4090	tinit	local1	0.75	nan	0.5	minmax	no_media	-1.0	0.9	2833.0	56.0	108.0	55.0	0.38197906005133075
10728	fastcore	local1	0.9	nan	0.75	minmax	no_media	-1.0	0.001	2833.0	56.0	108.0	55.0	0.38197906005133075
10729	fastcore	local1	0.9	nan	0.75	minmax	no_media	-1.0	0.5	2833.0	56.0	108.0	55.0	0.38197906005133075
3931	tinit	local1	0.5	nan	0.75	minmax	no_media	-1.0	0.999	2833.0	56.0	108.0	55.0	0.38197906005133075
11079	fastcore	local2	0.25	0.9	0.1	minmax	media_gapfill	-0.5	0.999	2494.0	130.0	269.0	159.0	0.38181802977221
10479	fastcore	local1	0.75	nan	0.25	minmax	media_gapfill	-0.5	0.999	2494.0	130.0	269.0	159.0	0.38181802977221
[truncated: 10,821 more rows]
