# Supplementary material for: A pipeline for the reconstruction and evaluation of context-specific human metabolic models at a large-scale
Source: PLoS Comput Biol. 2022 Jun 24;18(6):e1009294. doi: 10.1371/journal.pcbi.1009294 (PMC9278738; doi:10.1371/journal.pcbi.1009294)
Supplement: S2 File — (XLSX) [file pcbi.1009294.s002.xlsx]

## Sheet: Sheet1
	Thresholding strategy	Local threshold	Lower global threshold	Reconstruction algorithm	metric	Upper global threshold	Medium constraints	Integration functions	Mean value	Standard deviation
2	Global	-	0.1	FASTCORE	Matthews' correlation coefficient	-	Unbounded	Minimum/Maximum	-0.00181205	0.0496407
3	Global	-	0.1	FASTCORE	Matthews' correlation coefficient	-	Unbounded	Minimum/Sum	0.161787	0.0474513
6	Global	-	0.1	INIT	Matthews' correlation coefficient	-	Unbounded	Minimum/Maximum	-0.0230528	0.0364341
7	Global	-	0.1	INIT	Matthews' correlation coefficient	-	Unbounded	Minimum/Sum	0.00455433	0.0309578
10	Global	-	0.25	FASTCORE	Matthews' correlation coefficient	-	Unbounded	Minimum/Maximum	-0.0850985	0.0326965
11	Global	-	0.25	FASTCORE	Matthews' correlation coefficient	-	Unbounded	Minimum/Sum	0.10565	0.0907408
14	Global	-	0.25	INIT	Matthews' correlation coefficient	-	Unbounded	Minimum/Maximum	0.0226243	0.0527802
15	Global	-	0.25	INIT	Matthews' correlation coefficient	-	Unbounded	Minimum/Sum	0.0506636	0.0804752
18	Global	-	0.5	FASTCORE	Matthews' correlation coefficient	-	Unbounded	Minimum/Maximum	-0.0142459	0.101277
19	Global	-	0.5	FASTCORE	Matthews' correlation coefficient	-	Unbounded	Minimum/Sum	0.102042	0.0580779
22	Global	-	0.5	INIT	Matthews' correlation coefficient	-	Unbounded	Minimum/Maximum	0.0990978	0.0469881
23	Global	-	0.5	INIT	Matthews' correlation coefficient	-	Unbounded	Minimum/Sum	0.0388061	0.0239439
26	Global	-	0.75	FASTCORE	Matthews' correlation coefficient	-	Unbounded	Minimum/Maximum	0.0173393	0.0434719
27	Global	-	0.75	FASTCORE	Matthews' correlation coefficient	-	Unbounded	Minimum/Sum	0.0484381	0.017814
30	Global	-	0.75	INIT	Matthews' correlation coefficient	-	Unbounded	Minimum/Maximum	0.00302539	0.0375932
31	Global	-	0.75	INIT	Matthews' correlation coefficient	-	Unbounded	Minimum/Sum	-0.0530621	0.02983
34	Global	-	0.9	FASTCORE	Matthews' correlation coefficient	-	Unbounded	Minimum/Maximum	0.084424	0.0715101
35	Global	-	0.9	FASTCORE	Matthews' correlation coefficient	-	Unbounded	Minimum/Sum	-0.00621181	0.0764327
38	Global	-	0.9	INIT	Matthews' correlation coefficient	-	Unbounded	Minimum/Maximum	-0.0023643	0.0245627
39	Global	-	0.9	INIT	Matthews' correlation coefficient	-	Unbounded	Minimum/Sum	0.0453941	0.0424112
42	Local 1-state	0.1	0.1	FASTCORE	Matthews' correlation coefficient	-	Unbounded	Minimum/Maximum	0.0380156	0.031451
43	Local 1-state	0.1	0.1	FASTCORE	Matthews' correlation coefficient	-	Unbounded	Minimum/Sum	0.0777935	0.102751
46	Local 1-state	0.1	0.1	INIT	Matthews' correlation coefficient	-	Unbounded	Minimum/Maximum	-0.0120134	0.0415088
47	Local 1-state	0.1	0.1	INIT	Matthews' correlation coefficient	-	Unbounded	Minimum/Sum	0.00212149	0.025006
50	Local 1-state	0.1	0.25	FASTCORE	Matthews' correlation coefficient	-	Unbounded	Minimum/Maximum	0.0265601	0.068372
51	Local 1-state	0.1	0.25	FASTCORE	Matthews' correlation coefficient	-	Unbounded	Minimum/Sum	0.0178596	0.0709598
54	Local 1-state	0.1	0.25	INIT	Matthews' correlation coefficient	-	Unbounded	Minimum/Maximum	-0.000891041	0.032983
55	Local 1-state	0.1	0.25	INIT	Matthews' correlation coefficient	-	Unbounded	Minimum/Sum	0.0680565	0.0132897
58	Local 1-state	0.1	0.5	FASTCORE	Matthews' correlation coefficient	-	Unbounded	Minimum/Maximum	0.0836455	0.000991198
59	Local 1-state	0.1	0.5	FASTCORE	Matthews' correlation coefficient	-	Unbounded	Minimum/Sum	0.124756	0.0433821
62	Local 1-state	0.1	0.5	INIT	Matthews' correlation coefficient	-	Unbounded	Minimum/Maximum	0.00407678	0.0561813
63	Local 1-state	0.1	0.5	INIT	Matthews' correlation coefficient	-	Unbounded	Minimum/Sum	0.0227753	0.0597535
66	Local 1-state	0.1	0.75	FASTCORE	Matthews' correlation coefficient	-	Unbounded	Minimum/Maximum	0.00590521	0.0214591
67	Local 1-state	0.1	0.75	FASTCORE	Matthews' correlation coefficient	-	Unbounded	Minimum/Sum	0.0773391	0.0683761
70	Local 1-state	0.1	0.75	INIT	Matthews' correlation coefficient	-	Unbounded	Minimum/Maximum	0.0208311	0.0548113
71	Local 1-state	0.1	0.75	INIT	Matthews' correlation coefficient	-	Unbounded	Minimum/Sum	0.0279123	0.0474346
74	Local 1-state	0.1	0.9	FASTCORE	Matthews' correlation coefficient	-	Unbounded	Minimum/Maximum	0.0284216	0.0299344
75	Local 1-state	0.1	0.9	FASTCORE	Matthews' correlation coefficient	-	Unbounded	Minimum/Sum	0.12267	0.0203818
78	Local 1-state	0.1	0.9	INIT	Matthews' correlation coefficient	-	Unbounded	Minimum/Maximum	0.0168941	0.072631
79	Local 1-state	0.1	0.9	INIT	Matthews' correlation coefficient	-	Unbounded	Minimum/Sum	0.0542923	0.0344332
82	Local 1-state	0.25	0.1	FASTCORE	Matthews' correlation coefficient	-	Unbounded	Minimum/Maximum	0.116671	0.0572344
83	Local 1-state	0.25	0.1	FASTCORE	Matthews' correlation coefficient	-	Unbounded	Minimum/Sum	0.0950415	0.0457384
86	Local 1-state	0.25	0.1	INIT	Matthews' correlation coefficient	-	Unbounded	Minimum/Maximum	0.0148477	0.020402
87	Local 1-state	0.25	0.1	INIT	Matthews' correlation coefficient	-	Unbounded	Minimum/Sum	0.19644	0.0283455
90	Local 1-state	0.25	0.25	FASTCORE	Matthews' correlation coefficient	-	Unbounded	Minimum/Maximum	0.0381454	0.0648466
91	Local 1-state	0.25	0.25	FASTCORE	Matthews' correlation coefficient	-	Unbounded	Minimum/Sum	0.072132	0.0260094
94	Local 1-state	0.25	0.25	INIT	Matthews' correlation coefficient	-	Unbounded	Minimum/Maximum	0.0257388	0.0218833
95	Local 1-state	0.25	0.25	INIT	Matthews' correlation coefficient	-	Unbounded	Minimum/Sum	0.0698952	0.0179103
98	Local 1-state	0.25	0.5	FASTCORE	Matthews' correlation coefficient	-	Unbounded	Minimum/Maximum	-0.0185221	0.0149265
99	Local 1-state	0.25	0.5	FASTCORE	Matthews' correlation coefficient	-	Unbounded	Minimum/Sum	0.187924	0.0884864
102	Local 1-state	0.25	0.5	INIT	Matthews' correlation coefficient	-	Unbounded	Minimum/Maximum	0.0610039	0.0349316
103	Local 1-state	0.25	0.5	INIT	Matthews' correlation coefficient	-	Unbounded	Minimum/Sum	0.150457	0.0174503
106	Local 1-state	0.25	0.75	FASTCORE	Matthews' correlation coefficient	-	Unbounded	Minimum/Maximum	0.0471669	0.0765673
107	Local 1-state	0.25	0.75	FASTCORE	Matthews' correlation coefficient	-	Unbounded	Minimum/Sum	0.107833	0.0162501
110	Local 1-state	0.25	0.75	INIT	Matthews' correlation coefficient	-	Unbounded	Minimum/Maximum	0.0282958	0.0391021
111	Local 1-state	0.25	0.75	INIT	Matthews' correlation coefficient	-	Unbounded	Minimum/Sum	0.112705	0.0320687
114	Local 1-state	0.25	0.9	FASTCORE	Matthews' correlation coefficient	-	Unbounded	Minimum/Maximum	0.118526	0.0808993
115	Local 1-state	0.25	0.9	FASTCORE	Matthews' correlation coefficient	-	Unbounded	Minimum/Sum	0.160854	0.0801545
118	Local 1-state	0.25	0.9	INIT	Matthews' correlation coefficient	-	Unbounded	Minimum/Maximum	0.0888131	0.051779
119	Local 1-state	0.25	0.9	INIT	Matthews' correlation coefficient	-	Unbounded	Minimum/Sum	0.165983	0.0355994
122	Local 1-state	0.5	0.1	FASTCORE	Matthews' correlation coefficient	-	Unbounded	Minimum/Maximum	0.104003	0.041476
123	Local 1-state	0.5	0.1	FASTCORE	Matthews' correlation coefficient	-	Unbounded	Minimum/Sum	0.0312926	0.0191735
126	Local 1-state	0.5	0.1	INIT	Matthews' correlation coefficient	-	Unbounded	Minimum/Maximum	0.0887906	0.0268748
127	Local 1-state	0.5	0.1	INIT	Matthews' correlation coefficient	-	Unbounded	Minimum/Sum	-0.00621354	0.00541181
130	Local 1-state	0.5	0.25	FASTCORE	Matthews' correlation coefficient	-	Unbounded	Minimum/Maximum	0.0326826	0.0108078
131	Local 1-state	0.5	0.25	FASTCORE	Matthews' correlation coefficient	-	Unbounded	Minimum/Sum	0.093001	0.0670057
134	Local 1-state	0.5	0.25	INIT	Matthews' correlation coefficient	-	Unbounded	Minimum/Maximum	0.0586694	0.0350353
135	Local 1-state	0.5	0.25	INIT	Matthews' correlation coefficient	-	Unbounded	Minimum/Sum	0.0684166	0.0394791
138	Local 1-state	0.5	0.5	FASTCORE	Matthews' correlation coefficient	-	Unbounded	Minimum/Maximum	0.0516029	0.0595655
139	Local 1-state	0.5	0.5	FASTCORE	Matthews' correlation coefficient	-	Unbounded	Minimum/Sum	0.0173355	0.0298748
142	Local 1-state	0.5	0.5	INIT	Matthews' correlation coefficient	-	Unbounded	Minimum/Maximum	0.0946416	0.0248459
143	Local 1-state	0.5	0.5	INIT	Matthews' correlation coefficient	-	Unbounded	Minimum/Sum	0.0672611	0.0236853
146	Local 1-state	0.5	0.75	FASTCORE	Matthews' correlation coefficient	-	Unbounded	Minimum/Maximum	0.0219603	0.0225873
147	Local 1-state	0.5	0.75	FASTCORE	Matthews' correlation coefficient	-	Unbounded	Minimum/Sum	-0.01136	0.0568505
150	Local 1-state	0.5	0.75	INIT	Matthews' correlation coefficient	-	Unbounded	Minimum/Maximum	0.10113	0.00132114
151	Local 1-state	0.5	0.75	INIT	Matthews' correlation coefficient	-	Unbounded	Minimum/Sum	0.0693653	0.0360487
154	Local 1-state	0.5	0.9	FASTCORE	Matthews' correlation coefficient	-	Unbounded	Minimum/Maximum	0.129711	0.0423025
155	Local 1-state	0.5	0.9	FASTCORE	Matthews' correlation coefficient	-	Unbounded	Minimum/Sum	0.0821229	0.0155417
158	Local 1-state	0.5	0.9	INIT	Matthews' correlation coefficient	-	Unbounded	Minimum/Maximum	0.0809816	0.0355497
159	Local 1-state	0.5	0.9	INIT	Matthews' correlation coefficient	-	Unbounded	Minimum/Sum	0.0630438	0.0277931
162	Local 1-state	0.75	0.1	FASTCORE	Matthews' correlation coefficient	-	Unbounded	Minimum/Maximum	0.147801	0.0970861
163	Local 1-state	0.75	0.1	FASTCORE	Matthews' correlation coefficient	-	Unbounded	Minimum/Sum	0.0383074	0.0654068
166	Local 1-state	0.75	0.1	INIT	Matthews' correlation coefficient	-	Unbounded	Minimum/Maximum	0.0683031	0.00850873
167	Local 1-state	0.75	0.1	INIT	Matthews' correlation coefficient	-	Unbounded	Minimum/Sum	-0.0215211	0.115532
170	Local 1-state	0.75	0.25	FASTCORE	Matthews' correlation coefficient	-	Unbounded	Minimum/Maximum	0.201721	0.0403286
171	Local 1-state	0.75	0.25	FASTCORE	Matthews' correlation coefficient	-	Unbounded	Minimum/Sum	0.0487824	0.0486014
174	Local 1-state	0.75	0.25	INIT	Matthews' correlation coefficient	-	Unbounded	Minimum/Maximum	0.0792217	0.0581097
175	Local 1-state	0.75	0.25	INIT	Matthews' correlation coefficient	-	Unbounded	Minimum/Sum	0.0237784	0.0973011
178	Local 1-state	0.75	0.5	FASTCORE	Matthews' correlation coefficient	-	Unbounded	Minimum/Maximum	0.166138	0.0422127
179	Local 1-state	0.75	0.5	FASTCORE	Matthews' correlation coefficient	-	Unbounded	Minimum/Sum	0.0202352	0.0350484
182	Local 1-state	0.75	0.5	INIT	Matthews' correlation coefficient	-	Unbounded	Minimum/Maximum	0.0756004	0.0808282
183	Local 1-state	0.75	0.5	INIT	Matthews' correlation coefficient	-	Unbounded	Minimum/Sum	0.0262623	0.0338685
186	Local 1-state	0.75	0.75	FASTCORE	Matthews' correlation coefficient	-	Unbounded	Minimum/Maximum	0.177744	0.0786051
187	Local 1-state	0.75	0.75	FASTCORE	Matthews' correlation coefficient	-	Unbounded	Minimum/Sum	0.0302715	0.0524317
190	Local 1-state	0.75	0.75	INIT	Matthews' correlation coefficient	-	Unbounded	Minimum/Maximum	0.0860193	0.0481443
191	Local 1-state	0.75	0.75	INIT	Matthews' correlation coefficient	-	Unbounded	Minimum/Sum	0.0135835	0.0511438
194	Local 1-state	0.75	0.9	FASTCORE	Matthews' correlation coefficient	-	Unbounded	Minimum/Maximum	0.0705214	0.0388554
195	Local 1-state	0.75	0.9	FASTCORE	Matthews' correlation coefficient	-	Unbounded	Minimum/Sum	0.0728547	0.0726286
198	Local 1-state	0.75	0.9	INIT	Matthews' correlation coefficient	-	Unbounded	Minimum/Maximum	0.0390967	0.0696576
199	Local 1-state	0.75	0.9	INIT	Matthews' correlation coefficient	-	Unbounded	Minimum/Sum	-0.0281996	0.0931277
202	Local 1-state	0.9	0.1	FASTCORE	Matthews' correlation coefficient	-	Unbounded	Minimum/Maximum	0.00676871	0.0332316
203	Local 1-state	0.9	0.1	FASTCORE	Matthews' correlation coefficient	-	Unbounded	Minimum/Sum	0.036122	0.0625651
206	Local 1-state	0.9	0.1	INIT	Matthews' correlation coefficient	-	Unbounded	Minimum/Maximum	0.0425299	0.0497247
207	Local 1-state	0.9	0.1	INIT	Matthews' correlation coefficient	-	Unbounded	Minimum/Sum	-0.0290305	0.0398384
210	Local 1-state	0.9	0.25	FASTCORE	Matthews' correlation coefficient	-	Unbounded	Minimum/Maximum	0.084626	0.0361088
211	Local 1-state	0.9	0.25	FASTCORE	Matthews' correlation coefficient	-	Unbounded	Minimum/Sum	0.036122	0.0625651
214	Local 1-state	0.9	0.25	INIT	Matthews' correlation coefficient	-	Unbounded	Minimum/Maximum	0.0756738	0.0707154
215	Local 1-state	0.9	0.25	INIT	Matthews' correlation coefficient	-	Unbounded	Minimum/Sum	-0.0355941	0.0844119
218	Local 1-state	0.9	0.5	FASTCORE	Matthews' correlation coefficient	-	Unbounded	Minimum/Maximum	0.0242284	0.0414329
219	Local 1-state	0.9	0.5	FASTCORE	Matthews' correlation coefficient	-	Unbounded	Minimum/Sum	0.0153302	0.0265527
222	Local 1-state	0.9	0.5	INIT	Matthews' correlation coefficient	-	Unbounded	Minimum/Maximum	-0.00417256	0.048721
223	Local 1-state	0.9	0.5	INIT	Matthews' correlation coefficient	-	Unbounded	Minimum/Sum	-0.00784136	0.0546482
226	Local 1-state	0.9	0.75	FASTCORE	Matthews' correlation coefficient	-	Unbounded	Minimum/Maximum	-0.0383988	0.0368311
227	Local 1-state	0.9	0.75	FASTCORE	Matthews' correlation coefficient	-	Unbounded	Minimum/Sum	0.0374776	0.0649132
230	Local 1-state	0.9	0.75	INIT	Matthews' correlation coefficient	-	Unbounded	Minimum/Maximum	0.0330244	0.0399851
231	Local 1-state	0.9	0.75	INIT	Matthews' correlation coefficient	-	Unbounded	Minimum/Sum	-0.0252976	0.0423959
234	Local 1-state	0.9	0.9	FASTCORE	Matthews' correlation coefficient	-	Unbounded	Minimum/Maximum	0.0310687	0.0251759
235	Local 1-state	0.9	0.9	FASTCORE	Matthews' correlation coefficient	-	Unbounded	Minimum/Sum	0.0150367	0.0187611
238	Local 1-state	0.9	0.9	INIT	Matthews' correlation coefficient	-	Unbounded	Minimum/Maximum	0.0108468	0.0272384
239	Local 1-state	0.9	0.9	INIT	Matthews' correlation coefficient	-	Unbounded	Minimum/Sum	-0.00598911	0.0307966
242	Local 2-state	0.1	0.1	FASTCORE	Matthews' correlation coefficient	0.25	Unbounded	Minimum/Maximum	0.0337275	0.0806005
243	Local 2-state	0.1	0.1	FASTCORE	Matthews' correlation coefficient	0.25	Unbounded	Minimum/Sum	0.071384	0.0453211
246	Local 2-state	0.1	0.1	FASTCORE	Matthews' correlation coefficient	0.5	Unbounded	Minimum/Maximum	-0.0143057	0.0402962
247	Local 2-state	0.1	0.1	FASTCORE	Matthews' correlation coefficient	0.5	Unbounded	Minimum/Sum	0.0896879	0.0797179
250	Local 2-state	0.1	0.1	FASTCORE	Matthews' correlation coefficient	0.75	Unbounded	Minimum/Maximum	0.0684831	0.119564
251	Local 2-state	0.1	0.1	FASTCORE	Matthews' correlation coefficient	0.75	Unbounded	Minimum/Sum	0.122959	0.0628977
254	Local 2-state	0.1	0.1	FASTCORE	Matthews' correlation coefficient	0.9	Unbounded	Minimum/Maximum	-0.0267461	0.0348002
255	Local 2-state	0.1	0.1	FASTCORE	Matthews' correlation coefficient	0.9	Unbounded	Minimum/Sum	-0.0333487	0.0539478
258	Local 2-state	0.1	0.1	INIT	Matthews' correlation coefficient	0.25	Unbounded	Minimum/Maximum	0.0484147	0.0255599
259	Local 2-state	0.1	0.1	INIT	Matthews' correlation coefficient	0.25	Unbounded	Minimum/Sum	0.0506294	0.0973806
262	Local 2-state	0.1	0.1	INIT	Matthews' correlation coefficient	0.5	Unbounded	Minimum/Maximum	0.00358764	0.0987034
263	Local 2-state	0.1	0.1	INIT	Matthews' correlation coefficient	0.5	Unbounded	Minimum/Sum	0.0211893	0.0679418
266	Local 2-state	0.1	0.1	INIT	Matthews' correlation coefficient	0.75	Unbounded	Minimum/Maximum	0.0808002	0.0350206
267	Local 2-state	0.1	0.1	INIT	Matthews' correlation coefficient	0.75	Unbounded	Minimum/Sum	0.0745195	0.0414807
270	Local 2-state	0.1	0.1	INIT	Matthews' correlation coefficient	0.9	Unbounded	Minimum/Maximum	-0.000399304	0.0337443
271	Local 2-state	0.1	0.1	INIT	Matthews' correlation coefficient	0.9	Unbounded	Minimum/Sum	0.122426	0.0189201
274	Local 2-state	0.1	0.25	FASTCORE	Matthews' correlation coefficient	0.5	Unbounded	Minimum/Maximum	-0.0426024	0.0398328
275	Local 2-state	0.1	0.25	FASTCORE	Matthews' correlation coefficient	0.5	Unbounded	Minimum/Sum	0.134415	0.0314687
278	Local 2-state	0.1	0.25	FASTCORE	Matthews' correlation coefficient	0.75	Unbounded	Minimum/Maximum	-0.0139706	0.0521938
279	Local 2-state	0.1	0.25	FASTCORE	Matthews' correlation coefficient	0.75	Unbounded	Minimum/Sum	0.102186	0.102567
282	Local 2-state	0.1	0.25	FASTCORE	Matthews' correlation coefficient	0.9	Unbounded	Minimum/Maximum	-0.0205361	0.0654729
283	Local 2-state	0.1	0.25	FASTCORE	Matthews' correlation coefficient	0.9	Unbounded	Minimum/Sum	-0.00524204	0.0451116
286	Local 2-state	0.1	0.25	INIT	Matthews' correlation coefficient	0.5	Unbounded	Minimum/Maximum	0.0466857	0.0295812
287	Local 2-state	0.1	0.25	INIT	Matthews' correlation coefficient	0.5	Unbounded	Minimum/Sum	0.00948868	0.0824042
290	Local 2-state	0.1	0.25	INIT	Matthews' correlation coefficient	0.75	Unbounded	Minimum/Maximum	0.0246729	0.0136177
291	Local 2-state	0.1	0.25	INIT	Matthews' correlation coefficient	0.75	Unbounded	Minimum/Sum	0.0985324	0.0372553
294	Local 2-state	0.1	0.25	INIT	Matthews' correlation coefficient	0.9	Unbounded	Minimum/Maximum	0.000508794	0.0268433
295	Local 2-state	0.1	0.25	INIT	Matthews' correlation coefficient	0.9	Unbounded	Minimum/Sum	0.0428744	0.0738978
298	Local 2-state	0.1	0.5	FASTCORE	Matthews' correlation coefficient	0.75	Unbounded	Minimum/Maximum	0.00363177	0.0224196
299	Local 2-state	0.1	0.5	FASTCORE	Matthews' correlation coefficient	0.75	Unbounded	Minimum/Sum	0.0705485	0.0332994
302	Local 2-state	0.1	0.5	FASTCORE	Matthews' correlation coefficient	0.9	Unbounded	Minimum/Maximum	-0.0149702	0.0894298
303	Local 2-state	0.1	0.5	FASTCORE	Matthews' correlation coefficient	0.9	Unbounded	Minimum/Sum	-0.0254526	0.0423031
306	Local 2-state	0.1	0.5	INIT	Matthews' correlation coefficient	0.75	Unbounded	Minimum/Maximum	-0.0307803	0.0643329
307	Local 2-state	0.1	0.5	INIT	Matthews' correlation coefficient	0.75	Unbounded	Minimum/Sum	0.0217536	0.0731555
310	Local 2-state	0.1	0.5	INIT	Matthews' correlation coefficient	0.9	Unbounded	Minimum/Maximum	0.0893245	0.0503612
311	Local 2-state	0.1	0.5	INIT	Matthews' correlation coefficient	0.9	Unbounded	Minimum/Sum	0.035641	0.0617284
314	Local 2-state	0.1	0.75	FASTCORE	Matthews' correlation coefficient	0.9	Unbounded	Minimum/Maximum	-0.0336724	0.0261272
315	Local 2-state	0.1	0.75	FASTCORE	Matthews' correlation coefficient	0.9	Unbounded	Minimum/Sum	0.0369656	0.0621797
318	Local 2-state	0.1	0.75	INIT	Matthews' correlation coefficient	0.9	Unbounded	Minimum/Maximum	0.0019458	0.0332592
319	Local 2-state	0.1	0.75	INIT	Matthews' correlation coefficient	0.9	Unbounded	Minimum/Sum	0.0230471	0.0212777
322	Local 2-state	0.25	0.1	FASTCORE	Matthews' correlation coefficient	0.25	Unbounded	Minimum/Maximum	0.0716514	0.04876
323	Local 2-state	0.25	0.1	FASTCORE	Matthews' correlation coefficient	0.25	Unbounded	Minimum/Sum	0.0980474	0.0261193
326	Local 2-state	0.25	0.1	FASTCORE	Matthews' correlation coefficient	0.5	Unbounded	Minimum/Maximum	-0.0305971	0.0414695
327	Local 2-state	0.25	0.1	FASTCORE	Matthews' correlation coefficient	0.5	Unbounded	Minimum/Sum	0.097099	0.0493499
330	Local 2-state	0.25	0.1	FASTCORE	Matthews' correlation coefficient	0.75	Unbounded	Minimum/Maximum	0.0203855	0.0761182
331	Local 2-state	0.25	0.1	FASTCORE	Matthews' correlation coefficient	0.75	Unbounded	Minimum/Sum	0.180134	0.0499516
334	Local 2-state	0.25	0.1	FASTCORE	Matthews' correlation coefficient	0.9	Unbounded	Minimum/Maximum	-0.014598	0.0364474
335	Local 2-state	0.25	0.1	FASTCORE	Matthews' correlation coefficient	0.9	Unbounded	Minimum/Sum	-0.031696	0.0612393
338	Local 2-state	0.25	0.1	INIT	Matthews' correlation coefficient	0.25	Unbounded	Minimum/Maximum	0.0696107	0.017961
339	Local 2-state	0.25	0.1	INIT	Matthews' correlation coefficient	0.25	Unbounded	Minimum/Sum	0.0541716	0.0180651
342	Local 2-state	0.25	0.1	INIT	Matthews' correlation coefficient	0.5	Unbounded	Minimum/Maximum	0.0354576	0.0203614
343	Local 2-state	0.25	0.1	INIT	Matthews' correlation coefficient	0.5	Unbounded	Minimum/Sum	0.00725854	0.0361403
346	Local 2-state	0.25	0.1	INIT	Matthews' correlation coefficient	0.75	Unbounded	Minimum/Maximum	0.017055	0.0265014
347	Local 2-state	0.25	0.1	INIT	Matthews' correlation coefficient	0.75	Unbounded	Minimum/Sum	0.104487	0.057781
350	Local 2-state	0.25	0.1	INIT	Matthews' correlation coefficient	0.9	Unbounded	Minimum/Maximum	0.0397819	0.0200965
351	Local 2-state	0.25	0.1	INIT	Matthews' correlation coefficient	0.9	Unbounded	Minimum/Sum	0.103074	0.0298096
354	Local 2-state	0.25	0.25	FASTCORE	Matthews' correlation coefficient	0.5	Unbounded	Minimum/Maximum	0.00833284	0.101342
355	Local 2-state	0.25	0.25	FASTCORE	Matthews' correlation coefficient	0.5	Unbounded	Minimum/Sum	0.112315	0.074434
358	Local 2-state	0.25	0.25	FASTCORE	Matthews' correlation coefficient	0.75	Unbounded	Minimum/Maximum	0.0571813	0.0644242
359	Local 2-state	0.25	0.25	FASTCORE	Matthews' correlation coefficient	0.75	Unbounded	Minimum/Sum	0.138457	0.0346531
362	Local 2-state	0.25	0.25	FASTCORE	Matthews' correlation coefficient	0.9	Unbounded	Minimum/Maximum	0.0581158	0.0870215
363	Local 2-state	0.25	0.25	FASTCORE	Matthews' correlation coefficient	0.9	Unbounded	Minimum/Sum	0.0105871	0.0341699
366	Local 2-state	0.25	0.25	INIT	Matthews' correlation coefficient	0.5	Unbounded	Minimum/Maximum	0.0964311	0.0426669
367	Local 2-state	0.25	0.25	INIT	Matthews' correlation coefficient	0.5	Unbounded	Minimum/Sum	0.108794	0.0579966
370	Local 2-state	0.25	0.25	INIT	Matthews' correlation coefficient	0.75	Unbounded	Minimum/Maximum	0.0330678	0.0639419
371	Local 2-state	0.25	0.25	INIT	Matthews' correlation coefficient	0.75	Unbounded	Minimum/Sum	0.0594762	0.06464
374	Local 2-state	0.25	0.25	INIT	Matthews' correlation coefficient	0.9	Unbounded	Minimum/Maximum	0.0480797	0.0273491
375	Local 2-state	0.25	0.25	INIT	Matthews' correlation coefficient	0.9	Unbounded	Minimum/Sum	0.090126	0.0738738
378	Local 2-state	0.25	0.5	FASTCORE	Matthews' correlation coefficient	0.75	Unbounded	Minimum/Maximum	0.000933765	0.0690108
379	Local 2-state	0.25	0.5	FASTCORE	Matthews' correlation coefficient	0.75	Unbounded	Minimum/Sum	0.101117	0.0439458
382	Local 2-state	0.25	0.5	FASTCORE	Matthews' correlation coefficient	0.9	Unbounded	Minimum/Maximum	-0.00361523	0.0482558
383	Local 2-state	0.25	0.5	FASTCORE	Matthews' correlation coefficient	0.9	Unbounded	Minimum/Sum	0.0174582	0.0664367
386	Local 2-state	0.25	0.5	INIT	Matthews' correlation coefficient	0.75	Unbounded	Minimum/Maximum	0.00439914	0.0273901
387	Local 2-state	0.25	0.5	INIT	Matthews' correlation coefficient	0.75	Unbounded	Minimum/Sum	0.0755835	0.0802347
390	Local 2-state	0.25	0.5	INIT	Matthews' correlation coefficient	0.9	Unbounded	Minimum/Maximum	0.0323049	0.0104728
391	Local 2-state	0.25	0.5	INIT	Matthews' correlation coefficient	0.9	Unbounded	Minimum/Sum	0.0188285	0.047945
394	Local 2-state	0.25	0.75	FASTCORE	Matthews' correlation coefficient	0.9	Unbounded	Minimum/Maximum	-0.0335196	0.0192389
395	Local 2-state	0.25	0.75	FASTCORE	Matthews' correlation coefficient	0.9	Unbounded	Minimum/Sum	0.00962409	0.0253302
398	Local 2-state	0.25	0.75	INIT	Matthews' correlation coefficient	0.9	Unbounded	Minimum/Maximum	-0.0135053	0.0221017
399	Local 2-state	0.25	0.75	INIT	Matthews' correlation coefficient	0.9	Unbounded	Minimum/Sum	0.0543443	0.0599877
402	Local 2-state	0.5	0.1	FASTCORE	Matthews' correlation coefficient	0.25	Unbounded	Minimum/Maximum	0.034785	0.096959
403	Local 2-state	0.5	0.1	FASTCORE	Matthews' correlation coefficient	0.25	Unbounded	Minimum/Sum	0.101103	0.054773
406	Local 2-state	0.5	0.1	FASTCORE	Matthews' correlation coefficient	0.5	Unbounded	Minimum/Maximum	-0.0198364	0.0400984
407	Local 2-state	0.5	0.1	FASTCORE	Matthews' correlation coefficient	0.5	Unbounded	Minimum/Sum	0.105422	0.107696
410	Local 2-state	0.5	0.1	FASTCORE	Matthews' correlation coefficient	0.75	Unbounded	Minimum/Maximum	0.0168763	0.0189653
411	Local 2-state	0.5	0.1	FASTCORE	Matthews' correlation coefficient	0.75	Unbounded	Minimum/Sum	0.16325	0.0433307
414	Local 2-state	0.5	0.1	FASTCORE	Matthews' correlation coefficient	0.9	Unbounded	Minimum/Maximum	0.0488183	0.0467018
415	Local 2-state	0.5	0.1	FASTCORE	Matthews' correlation coefficient	0.9	Unbounded	Minimum/Sum	-0.0194853	0.0135765
418	Local 2-state	0.5	0.1	INIT	Matthews' correlation coefficient	0.25	Unbounded	Minimum/Maximum	0.0339527	0.0515884
419	Local 2-state	0.5	0.1	INIT	Matthews' correlation coefficient	0.25	Unbounded	Minimum/Sum	0.0273585	0.0788187
422	Local 2-state	0.5	0.1	INIT	Matthews' correlation coefficient	0.5	Unbounded	Minimum/Maximum	0.0123199	0.0402836
423	Local 2-state	0.5	0.1	INIT	Matthews' correlation coefficient	0.5	Unbounded	Minimum/Sum	-0.0032188	0.0502447
426	Local 2-state	0.5	0.1	INIT	Matthews' correlation coefficient	0.75	Unbounded	Minimum/Maximum	-0.0319176	0.0609779
427	Local 2-state	0.5	0.1	INIT	Matthews' correlation coefficient	0.75	Unbounded	Minimum/Sum	0.0911992	0.0482563
430	Local 2-state	0.5	0.1	INIT	Matthews' correlation coefficient	0.9	Unbounded	Minimum/Maximum	0.0504046	0.0105482
431	Local 2-state	0.5	0.1	INIT	Matthews' correlation coefficient	0.9	Unbounded	Minimum/Sum	0.115468	0.0813593
434	Local 2-state	0.5	0.25	FASTCORE	Matthews' correlation coefficient	0.5	Unbounded	Minimum/Maximum	0.0234176	0.076196
435	Local 2-state	0.5	0.25	FASTCORE	Matthews' correlation coefficient	0.5	Unbounded	Minimum/Sum	0.0451953	0.0412679
438	Local 2-state	0.5	0.25	FASTCORE	Matthews' correlation coefficient	0.75	Unbounded	Minimum/Maximum	0.00400847	0.0657863
439	Local 2-state	0.5	0.25	FASTCORE	Matthews' correlation coefficient	0.75	Unbounded	Minimum/Sum	0.0815691	0.0510951
442	Local 2-state	0.5	0.25	FASTCORE	Matthews' correlation coefficient	0.9	Unbounded	Minimum/Maximum	0.0432083	0.0496382
443	Local 2-state	0.5	0.25	FASTCORE	Matthews' correlation coefficient	0.9	Unbounded	Minimum/Sum	-1.97296e-05	0.036869
446	Local 2-state	0.5	0.25	INIT	Matthews' correlation coefficient	0.5	Unbounded	Minimum/Maximum	-0.00605718	0.0265644
447	Local 2-state	0.5	0.25	INIT	Matthews' correlation coefficient	0.5	Unbounded	Minimum/Sum	0.0164733	0.0317086
450	Local 2-state	0.5	0.25	INIT	Matthews' correlation coefficient	0.75	Unbounded	Minimum/Maximum	0.0589238	0.0196238
451	Local 2-state	0.5	0.25	INIT	Matthews' correlation coefficient	0.75	Unbounded	Minimum/Sum	0.0504678	0.0540242
454	Local 2-state	0.5	0.25	INIT	Matthews' correlation coefficient	0.9	Unbounded	Minimum/Maximum	0.0745639	0.0287081
455	Local 2-state	0.5	0.25	INIT	Matthews' correlation coefficient	0.9	Unbounded	Minimum/Sum	0.0522937	0.0390003
458	Local 2-state	0.5	0.5	FASTCORE	Matthews' correlation coefficient	0.75	Unbounded	Minimum/Maximum	0.0475574	0.00870812
459	Local 2-state	0.5	0.5	FASTCORE	Matthews' correlation coefficient	0.75	Unbounded	Minimum/Sum	0.164811	0.0501437
462	Local 2-state	0.5	0.5	FASTCORE	Matthews' correlation coefficient	0.9	Unbounded	Minimum/Maximum	0.0337854	0.0810299
463	Local 2-state	0.5	0.5	FASTCORE	Matthews' correlation coefficient	0.9	Unbounded	Minimum/Sum	-0.0228251	0.0495714
466	Local 2-state	0.5	0.5	INIT	Matthews' correlation coefficient	0.75	Unbounded	Minimum/Maximum	-0.0967413	0.0390313
467	Local 2-state	0.5	0.5	INIT	Matthews' correlation coefficient	0.75	Unbounded	Minimum/Sum	0.134012	0.0758814
470	Local 2-state	0.5	0.5	INIT	Matthews' correlation coefficient	0.9	Unbounded	Minimum/Maximum	0.0622931	0.0776832
471	Local 2-state	0.5	0.5	INIT	Matthews' correlation coefficient	0.9	Unbounded	Minimum/Sum	0.102697	0.0943158
474	Local 2-state	0.5	0.75	FASTCORE	Matthews' correlation coefficient	0.9	Unbounded	Minimum/Maximum	-0.0280488	0.0302618
475	Local 2-state	0.5	0.75	FASTCORE	Matthews' correlation coefficient	0.9	Unbounded	Minimum/Sum	-0.00674514	0.0599293
478	Local 2-state	0.5	0.75	INIT	Matthews' correlation coefficient	0.9	Unbounded	Minimum/Maximum	0.126774	0.0124684
479	Local 2-state	0.5	0.75	INIT	Matthews' correlation coefficient	0.9	Unbounded	Minimum/Sum	0.0612985	0.0352186
482	Local 2-state	0.75	0.1	FASTCORE	Matthews' correlation coefficient	0.25	Unbounded	Minimum/Maximum	-0.00614639	0.0626579
483	Local 2-state	0.75	0.1	FASTCORE	Matthews' correlation coefficient	0.25	Unbounded	Minimum/Sum	0.0929177	0.0973956
486	Local 2-state	0.75	0.1	FASTCORE	Matthews' correlation coefficient	0.5	Unbounded	Minimum/Maximum	-0.0257877	0.0256432
487	Local 2-state	0.75	0.1	FASTCORE	Matthews' correlation coefficient	0.5	Unbounded	Minimum/Sum	0.0747405	0.0469022
490	Local 2-state	0.75	0.1	FASTCORE	Matthews' correlation coefficient	0.75	Unbounded	Minimum/Maximum	0.0199617	0.0819116
491	Local 2-state	0.75	0.1	FASTCORE	Matthews' correlation coefficient	0.75	Unbounded	Minimum/Sum	0.140826	0.052447
494	Local 2-state	0.75	0.1	FASTCORE	Matthews' correlation coefficient	0.9	Unbounded	Minimum/Maximum	-0.0248381	0.0312187
495	Local 2-state	0.75	0.1	FASTCORE	Matthews' correlation coefficient	0.9	Unbounded	Minimum/Sum	0.0937407	0.11833
498	Local 2-state	0.75	0.1	INIT	Matthews' correlation coefficient	0.25	Unbounded	Minimum/Maximum	-0.00675565	0.0160339
499	Local 2-state	0.75	0.1	INIT	Matthews' correlation coefficient	0.25	Unbounded	Minimum/Sum	0.0100356	0.0184572
502	Local 2-state	0.75	0.1	INIT	Matthews' correlation coefficient	0.5	Unbounded	Minimum/Maximum	-0.00165991	0.0485718
503	Local 2-state	0.75	0.1	INIT	Matthews' correlation coefficient	0.5	Unbounded	Minimum/Sum	0.0367538	0.00179181
506	Local 2-state	0.75	0.1	INIT	Matthews' correlation coefficient	0.75	Unbounded	Minimum/Maximum	-0.0141596	0.0128275
507	Local 2-state	0.75	0.1	INIT	Matthews' correlation coefficient	0.75	Unbounded	Minimum/Sum	0.0704274	0.0319728
510	Local 2-state	0.75	0.1	INIT	Matthews' correlation coefficient	0.9	Unbounded	Minimum/Maximum	-0.055587	0.0248643
511	Local 2-state	0.75	0.1	INIT	Matthews' correlation coefficient	0.9	Unbounded	Minimum/Sum	0.166711	0.0330669
514	Local 2-state	0.75	0.25	FASTCORE	Matthews' correlation coefficient	0.5	Unbounded	Minimum/Maximum	0.000489229	0.0442958
515	Local 2-state	0.75	0.25	FASTCORE	Matthews' correlation coefficient	0.5	Unbounded	Minimum/Sum	0.126349	0.0732162
518	Local 2-state	0.75	0.25	FASTCORE	Matthews' correlation coefficient	0.75	Unbounded	Minimum/Maximum	-0.0184222	0.0370194
519	Local 2-state	0.75	0.25	FASTCORE	Matthews' correlation coefficient	0.75	Unbounded	Minimum/Sum	0.0566926	0.054154
522	Local 2-state	0.75	0.25	FASTCORE	Matthews' correlation coefficient	0.9	Unbounded	Minimum/Maximum	0.0261603	0.0178865
523	Local 2-state	0.75	0.25	FASTCORE	Matthews' correlation coefficient	0.9	Unbounded	Minimum/Sum	0.064167	0.0606168
526	Local 2-state	0.75	0.25	INIT	Matthews' correlation coefficient	0.5	Unbounded	Minimum/Maximum	0.019758	0.0548424
527	Local 2-state	0.75	0.25	INIT	Matthews' correlation coefficient	0.5	Unbounded	Minimum/Sum	0.031864	0.0790759
530	Local 2-state	0.75	0.25	INIT	Matthews' correlation coefficient	0.75	Unbounded	Minimum/Maximum	-0.0344629	0.0306591
531	Local 2-state	0.75	0.25	INIT	Matthews' correlation coefficient	0.75	Unbounded	Minimum/Sum	0.0330812	0.0990739
534	Local 2-state	0.75	0.25	INIT	Matthews' correlation coefficient	0.9	Unbounded	Minimum/Maximum	0.0230306	0.01101
535	Local 2-state	0.75	0.25	INIT	Matthews' correlation coefficient	0.9	Unbounded	Minimum/Sum	0.0779393	0.0490605
538	Local 2-state	0.75	0.5	FASTCORE	Matthews' correlation coefficient	0.75	Unbounded	Minimum/Maximum	-0.00708136	0.047795
539	Local 2-state	0.75	0.5	FASTCORE	Matthews' correlation coefficient	0.75	Unbounded	Minimum/Sum	0.043568	0.119071
542	Local 2-state	0.75	0.5	FASTCORE	Matthews' correlation coefficient	0.9	Unbounded	Minimum/Maximum	-0.0364173	0.0215184
543	Local 2-state	0.75	0.5	FASTCORE	Matthews' correlation coefficient	0.9	Unbounded	Minimum/Sum	0.0176693	0.00940499
546	Local 2-state	0.75	0.5	INIT	Matthews' correlation coefficient	0.75	Unbounded	Minimum/Maximum	0.0626485	0.0302555
547	Local 2-state	0.75	0.5	INIT	Matthews' correlation coefficient	0.75	Unbounded	Minimum/Sum	0.00124862	0.0642633
550	Local 2-state	0.75	0.5	INIT	Matthews' correlation coefficient	0.9	Unbounded	Minimum/Maximum	-0.0182316	0.0140747
551	Local 2-state	0.75	0.5	INIT	Matthews' correlation coefficient	0.9	Unbounded	Minimum/Sum	0.0780854	0.0340359
554	Local 2-state	0.75	0.75	FASTCORE	Matthews' correlation coefficient	0.9	Unbounded	Minimum/Maximum	-0.0432181	0.0405665
555	Local 2-state	0.75	0.75	FASTCORE	Matthews' correlation coefficient	0.9	Unbounded	Minimum/Sum	-0.0108032	0.0473559
558	Local 2-state	0.75	0.75	INIT	Matthews' correlation coefficient	0.9	Unbounded	Minimum/Maximum	-0.0464029	0.0348893
559	Local 2-state	0.75	0.75	INIT	Matthews' correlation coefficient	0.9	Unbounded	Minimum/Sum	0.0984534	0.116783
562	Local 2-state	0.9	0.1	FASTCORE	Matthews' correlation coefficient	0.25	Unbounded	Minimum/Maximum	-0.105037	0.0275052
563	Local 2-state	0.9	0.1	FASTCORE	Matthews' correlation coefficient	0.25	Unbounded	Minimum/Sum	0.110953	0.0964251
566	Local 2-state	0.9	0.1	FASTCORE	Matthews' correlation coefficient	0.5	Unbounded	Minimum/Maximum	-0.0017858	0.0352467
567	Local 2-state	0.9	0.1	FASTCORE	Matthews' correlation coefficient	0.5	Unbounded	Minimum/Sum	0.0962221	0.106157
570	Local 2-state	0.9	0.1	FASTCORE	Matthews' correlation coefficient	0.75	Unbounded	Minimum/Maximum	-0.0119697	0.0823695
571	Local 2-state	0.9	0.1	FASTCORE	Matthews' correlation coefficient	0.75	Unbounded	Minimum/Sum	0.0733118	0.0262588
574	Local 2-state	0.9	0.1	FASTCORE	Matthews' correlation coefficient	0.9	Unbounded	Minimum/Maximum	0.123946	0.0171759
575	Local 2-state	0.9	0.1	FASTCORE	Matthews' correlation coefficient	0.9	Unbounded	Minimum/Sum	0.0162456	0.0405446
578	Local 2-state	0.9	0.1	INIT	Matthews' correlation coefficient	0.25	Unbounded	Minimum/Maximum	-0.0407831	0.0220574
579	Local 2-state	0.9	0.1	INIT	Matthews' correlation coefficient	0.25	Unbounded	Minimum/Sum	0.0448929	0.133527
582	Local 2-state	0.9	0.1	INIT	Matthews' correlation coefficient	0.5	Unbounded	Minimum/Maximum	0.0126214	0.0633216
583	Local 2-state	0.9	0.1	INIT	Matthews' correlation coefficient	0.5	Unbounded	Minimum/Sum	0.085049	0.0424373
586	Local 2-state	0.9	0.1	INIT	Matthews' correlation coefficient	0.75	Unbounded	Minimum/Maximum	0.0878833	0.0370137
587	Local 2-state	0.9	0.1	INIT	Matthews' correlation coefficient	0.75	Unbounded	Minimum/Sum	0.0813545	0.0319363
590	Local 2-state	0.9	0.1	INIT	Matthews' correlation coefficient	0.9	Unbounded	Minimum/Maximum	-0.0174582	0.0284799
591	Local 2-state	0.9	0.1	INIT	Matthews' correlation coefficient	0.9	Unbounded	Minimum/Sum	0.0861751	0.0720729
594	Local 2-state	0.9	0.25	FASTCORE	Matthews' correlation coefficient	0.5	Unbounded	Minimum/Maximum	-0.00675935	0.0332455
595	Local 2-state	0.9	0.25	FASTCORE	Matthews' correlation coefficient	0.5	Unbounded	Minimum/Sum	0.109212	0.0750381
598	Local 2-state	0.9	0.25	FASTCORE	Matthews' correlation coefficient	0.75	Unbounded	Minimum/Maximum	-0.0266863	0.0504404
599	Local 2-state	0.9	0.25	FASTCORE	Matthews' correlation coefficient	0.75	Unbounded	Minimum/Sum	0.0432946	0.0162418
602	Local 2-state	0.9	0.25	FASTCORE	Matthews' correlation coefficient	0.9	Unbounded	Minimum/Maximum	0.121145	0.00828124
603	Local 2-state	0.9	0.25	FASTCORE	Matthews' correlation coefficient	0.9	Unbounded	Minimum/Sum	-0.00375186	0.0421419
606	Local 2-state	0.9	0.25	INIT	Matthews' correlation coefficient	0.5	Unbounded	Minimum/Maximum	0.00293772	0.032003
607	Local 2-state	0.9	0.25	INIT	Matthews' correlation coefficient	0.5	Unbounded	Minimum/Sum	0.0487474	0.0765985
610	Local 2-state	0.9	0.25	INIT	Matthews' correlation coefficient	0.75	Unbounded	Minimum/Maximum	-0.00176739	0.0262263
611	Local 2-state	0.9	0.25	INIT	Matthews' correlation coefficient	0.75	Unbounded	Minimum/Sum	0.0715082	0.0493676
614	Local 2-state	0.9	0.25	INIT	Matthews' correlation coefficient	0.9	Unbounded	Minimum/Maximum	0.0255579	0.0470415
615	Local 2-state	0.9	0.25	INIT	Matthews' correlation coefficient	0.9	Unbounded	Minimum/Sum	0.0161453	0.0392508
618	Local 2-state	0.9	0.5	FASTCORE	Matthews' correlation coefficient	0.75	Unbounded	Minimum/Maximum	-0.0601644	0.0207325
619	Local 2-state	0.9	0.5	FASTCORE	Matthews' correlation coefficient	0.75	Unbounded	Minimum/Sum	0.0134458	0.0409947
622	Local 2-state	0.9	0.5	FASTCORE	Matthews' correlation coefficient	0.9	Unbounded	Minimum/Maximum	0.0935069	0.0793237
623	Local 2-state	0.9	0.5	FASTCORE	Matthews' correlation coefficient	0.9	Unbounded	Minimum/Sum	0.0172348	0.038481
626	Local 2-state	0.9	0.5	INIT	Matthews' correlation coefficient	0.75	Unbounded	Minimum/Maximum	0.040357	0.026928
627	Local 2-state	0.9	0.5	INIT	Matthews' correlation coefficient	0.75	Unbounded	Minimum/Sum	0.0265361	0.0513126
630	Local 2-state	0.9	0.5	INIT	Matthews' correlation coefficient	0.9	Unbounded	Minimum/Maximum	0.0332332	0.0886353
631	Local 2-state	0.9	0.5	INIT	Matthews' correlation coefficient	0.9	Unbounded	Minimum/Sum	0.0398743	0.0625014
634	Local 2-state	0.9	0.75	FASTCORE	Matthews' correlation coefficient	0.9	Unbounded	Minimum/Maximum	-0.000217642	0.0346152
635	Local 2-state	0.9	0.75	FASTCORE	Matthews' correlation coefficient	0.9	Unbounded	Minimum/Sum	0.0455008	0.0309408
638	Local 2-state	0.9	0.75	INIT	Matthews' correlation coefficient	0.9	Unbounded	Minimum/Maximum	-0.0131328	0.0513903
639	Local 2-state	0.9	0.75	INIT	Matthews' correlation coefficient	0.9	Unbounded	Minimum/Sum	0.0368198	0.036987
640	-	-	-	Template model	Matthews' correlation coefficient	-	Unbounded	-	0.083118	0.0597233
641	-	-	-	tINIT (Robinson et. al)	Matthews' correlation coefficient	-	Unbounded	-	0.0240319	0.0386877
